# Supplementary material for: Utility and Limitations of Using Gene Expression Data to Identify Functional Associations
Source: PLoS Comput Biol. 2016 Dec 9;12(12):e1005244. doi: 10.1371/journal.pcbi.1005244 (PMC5147789; doi:10.1371/journal.pcbi.1005244)
Supplement: S1 Table — (A) Pathway ECs/Random pathway ECs using stress expression datasets. (B) Expression datasets used in this study. (C) Pathway EC Percentile matrix. (XLSX) [file pcbi.1005244.s007.xlsx]

## Sheet: Sheet1A
Supplemental Table 1A - Pathway ECs/Random pathway ECs using stress expression datasets
Column A: ECs of A.thaliana metabolic pathway IDs, Column B: ECs of pathway, Column C: ECs of random pathways(pathways that were formed randomly *100), Column D: GO-BP IDs, Column E: ECs of GO-BPs, Column F: ECs of random GO-BPs
Pathway	Pathway ECs	Random Pathway ECs	GO-BPs	GO-BP ECs	Random GO-BP ECs
ALACAT2-PWY	0.0666667	1	GO:0006075	0.0606061	0
ALANINE-DEG3-PWY	0.166667	1	GO:0044571	0.166667	0
ALANINE-SYN2-PWY	0.166667	1	GO:0042218	0.166667	0.046784
ARGSPECAT-PWY	0.333333	1	GO:0080064	0	0.333333
ARGSYNBSUB-PWY	0.509091	1	GO:0006370	0.133333	0
ASPARAGINE-BIOSYNTHESIS	0.333333	1	GO:0010158	0.2	0
ASPARAGINE-DEG1-PWY	0	1	GO:0009688	0.0989011	0.027094
ASPARAGINESYN-PWY	0.333333	1	GO:0046345	0.3	0
ASPARTATE-DEG1-PWY	0.138889	0.666667	GO:0009687	0.0666667	0.066667
ASPARTATESYN-PWY	0.138889	0.666667	GO:0080168	0.166667	0.046977
BGALACT-PWY	0.0955882	0.666667	GO:0009738	0.0667513	0
BSUBPOLYAMSYN-PWY	0.166667	0.666667	GO:0009838	0.333333	0.036232
CALVIN-PWY	0.410753	0.666667	GO:0060321	0.222222	0.046279
CAMALEXIN-SYN	0.119565	0.666667	GO:0006085	0.4	0
CHLOROPHYLL-SYN	0.725	0.666667	GO:0006086	0.266667	0
CITRULBIO-PWY	0.153846	0.666667	GO:0010541	0.0380952	0
COA-PWY	0	0.666667	GO:0030036	0.0578947	0.071429
CYANCAT-PWY	0.0909091	0.666667	GO:0051017	0.0571429	0
CYSTSYN-PWY	0.128205	0.666667	GO:0051693	0.107143	0
DETOX1-PWY	0.0909091	0.666667	GO:0030042	0.164835	0
ETHYL-PWY	0.0837438	0.666667	GO:0007015	0.047619	0
ETOH-ACETYLCOA-ANA-PWY	0	0.666667	GO:0030041	0	0.066667
FASYN-ELONG-PWY	0.222222	0.666667	GO:0051014	0	0
GALACTMETAB-PWY	0.0363636	0.666667	GO:0030048	0.0220588	0
GLNSYN-PWY	0.047619	0.666667	GO:0030029	0.333333	0
GLUCONEO-PWY	0.169796	0.666667	GO:0045010	0.2	0
GLUGLNSYN-PWY	0	0.666667	GO:0000187	0.3	0
GLUTAMATE-SYN2-PWY	0	0.666667	GO:0032147	0.333333	0.050843
GLUTAMINDEG-PWY	0.166667	0.666667	GO:0009943	0	0
GLUTORN-PWY	0.285714	0.666667	GO:0009955	0.2	0
GLUTSYNIII-PWY	0	0.666667	GO:0006168	0.2	0.054545
GLUTSYN-PWY	0	0.666667	GO:0007188	0.333333	0
GLYCLEAV-PWY	0.583333	0.666667	GO:0015866	0.133333	0.064634
GLYCOLYSIS	0.176343	0.666667	GO:0048830	0.1	0.047619
GLYOXYLATE-BYPASS	0.121053	0.666667	GO:0010618	0.333333	0
GLYSYN2-PWY	0.2	0.666667	GO:0009060	0.0555556	0.047312
GLYSYN-ALA-PWY	0.266667	0.666667	GO:0007568	0.0566802	0.071429
HEME-BIOSYNTHESIS-II	0.571429	0.666667	GO:0009821	0.136364	0.043956
HISTSYN-PWY	0.555556	0.5	GO:0043447	0.333333	0.055556
HOMOSERSYN-PWY	0.333333	0.5	GO:0000380	0.333333	0.048515
HOMOSER-THRESYN-PWY	0.333333	0.5	GO:0032973	0.5	0.040975
ILEUDEG-PWY	0.152047	0.5	GO:0080144	0.4	0
ILEUSYN-PWY	0.183333	0.5	GO:0043090	0.266667	0.333333
LEU-DEG2-PWY	0.178947	0.5	GO:0044746	0.166667	0.045389
LEUSYN-PWY	0.257353	0.5	GO:0003333	0.0995671	0.052299
LIPAS-PWY	0.0588067	0.5	GO:0006865	0.0728745	0
LIPASYN-PWY	0.0768137	0.5	GO:0019676	0.466667	0.1
LYSINE-DEG2-PWY	0.4	0.5	GO:0072488	0	0.058824
MALATE-ASPARTATE-SHUTTLE-PWY	0.111111	0.5	GO:0015696	0	0
MANNOSYL-CHITO-DOLICHOL-BIOSYNTHESIS	0.307692	0.5	GO:0044209	0.238095	0.142857
METHIONINE-DEG1-PWY	0.25641	0.5	GO:0080121	0.166667	0.034091
NAGLIPASYN-PWY	0	0.5	GO:0010021	0.809524	0
NONMEVIPP-PWY	0.309091	0.5	GO:0009660	0	0
NONOXIPENT-PWY	0.244444	0.5	GO:0009061	0.166667	0.117647
OXIDATIVEPENT-PWY	0.10989	0.5	GO:0031145	0.333333	0.07619
PANTO-PWY	0.1	0.5	GO:0009653	0	0
PROUT-PWY	0.333333	0.5	GO:0006820	0.140351	0.266667
PWY0-1182	0.0222222	0.5	GO:0051211	0.166667	0.029412
PWY0-1264	0.25	0.5	GO:0009901	0.0384615	0
PWY0-1301	0	0.5	GO:0048653	0.0285714	0.058797
PWY0-1313	0	0.5	GO:0048658	0.2	0.049219
PWY0-1319	0.144928	0.5	GO:0043481	0	0.050666
PWY0-1507	0.1	0.5	GO:0009718	0.116667	0
PWY0-163	0.0988142	0.5	GO:0046283	0.0952381	0.166667
PWY0-166	0.145455	0.5	GO:0006915	0.04329	0
PWY0-501	1	0.5	GO:0031222	0	0.015152
PWY0-662	0	0.5	GO:0006526	0.311111	0.047619
PWY0A-6303	0.0357143	0.5	GO:0042450	1	0.166667
PWY-1001	0.105072	0.5	GO:0009073	0.175824	0.133333
PWY-101	0.884034	0.5	GO:0009072	0.166667	0
PWY-102	0.0714286	0.5	GO:0019438	0.333333	0
PWY-1042	0.16836	0.428571	GO:0034314	0	0
PWY-1061	0.171429	0.4	GO:0015700	0	0.044444
PWY-1081	0.102451	0.4	GO:0006529	0.166667	0
PWY-112	0	0.4	GO:0033345	0	0
PWY-1121	0.0878049	0.4	GO:0009067	0.666667	0
PWY-1186	0.428571	0.4	GO:1902626	0.166667	0
PWY-1187	0.104615	0.4	GO:0008356	0.138889	0
PWY-1269	0.833333	0.4	GO:0006754	0.0454545	0
PWY-1422	0.3	0.4	GO:0015991	0.341991	0.033333
PWY-1801	0.333333	0.4	GO:0015986	0.222222	0.022222
PWY-181	0.298246	0.4	GO:0015867	0.133333	0.053191
PWY-1822	0.333333	0.4	GO:0043044	0.1	0.1
PWY1F-353	0.833333	0.4	GO:0000045	0.363636	0.029412
PWY1F-467	0.4	0.4	GO:0006914	0.367201	0.1
PWY1F-823	0.034632	0.4	GO:0009851	0.0763547	0
PWY1F-FLAVSYN	0.272727	0.4	GO:0010315	0.0457516	0.085586
PWY-2	0.1	0.4	GO:0010252	0.0492308	0
PWY-2021	0.155556	0.4	GO:0060919	0.333333	0.045877
PWY-2083	0.0588235	0.380952	GO:0060774	0	0
PWY-2161	0.0964912	0.357143	GO:0009850	0.0545455	0
PWY-2161B	0.666667	0.333333	GO:0009926	0.129433	0
PWY-2161B-PMN	0.104072	0.333333	GO:0060918	0.142857	0.035573
PWY-2181	0.333333	0.333333	GO:0009734	0.0838643	0.095238
PWY-2261	0.163636	0.333333	GO:0090506	0.333333	0.051013
PWY-2301	0.4	0.333333	GO:0051016	0.1	0
PWY-2501	0.244444	0.333333	GO:0000917	1	0.046784
PWY-2582	0	0.333333	GO:0006284	0.0942029	0.166667
PWY-2681	0.169591	0.333333	GO:0015802	0.333333	0.030049
PWY-2724	0.0909091	0.333333	GO:0010540	0.05	0
PWY-282	0.0773109	0.333333	GO:0018874	0	0.05225
PWY-2821	0.147059	0.333333	GO:0019483	1	0.333333
PWY-283	0.0727273	0.333333	GO:0008150	0.054567	0
PWY-2841	0	0.333333	GO:0009058	0.0734177	0
PWY-2881	0.0588235	0.333333	GO:0009102	0.3	0.068421
PWY-2901	0.0588235	0.333333	GO:0009785	0.0380952	0.058934
PWY-2902	0.0588235	0.333333	GO:0046713	0	0.051684
PWY2OL-4	0.0909091	0.333333	GO:0010434	0	0.051121
PWY-3041	0.3	0.333333	GO:0009082	0.533333	0.064874
PWY-3101	0.047619	0.333333	GO:0009081	0.2	0.052241
PWY-321	0.1	0.333333	GO:0016132	0.0517241	0.056196
PWY-3261	0.5	0.333333	GO:0010268	0.0598291	0
PWY-3301	0.0511364	0.333333	GO:0009742	0.0748299	0.049342
PWY-3385	0	0.333333	GO:0016131	0.1	0.04323
PWY-3461	0	0.333333	GO:0015691	0.0357143	0.029412
PWY-3462	0.127273	0.333333	GO:0070588	0.141667	0.333333
PWY-3561	0.116667	0.333333	GO:0006816	0.032967	0
PWY-361	0.101045	0.333333	GO:0019722	0.0333333	0.333333
PWY-3742	0.0809588	0.333333	GO:0052543	0.0888889	0
PWY-3781	0.359023	0.333333	GO:0080165	0.333333	0.022222
PWY-381	0.0888889	0.333333	GO:0010120	0.5	0.055385
PWY-3821	0.0948617	0.333333	GO:0045227	0.4	0
PWY-3841	0.147059	0.333333	GO:0016051	0.0787879	0.2
PWY-3941	0.121212	0.333333	GO:0033500	0	0.044444
PWY-3982	1	0.333333	GO:0005975	0.0601053	0
PWY3O-450	0.0666667	0.333333	GO:0034219	0.166667	0
PWY-401	0	0.333333	GO:0008643	0.0849057	0.031621
PWY-4081	0.163636	0.333333	GO:0015977	0	0
PWY-4203	0.138889	0.333333	GO:0015976	0.0666667	0.028571
PWY-43	0.166667	0.333333	GO:0019752	0.1	0.095238
PWY-4302	0.345238	0.333333	GO:0016120	0.6	0
PWY-4321	0.2	0.333333	GO:0016117	0.276923	0
PWY-4341	0.166667	0.333333	GO:0048440	0.0392157	0.333333
PWY-4381	0.5	0.333333	GO:0006812	0.0849057	0.050758
PWY-4541	0	0.333333	GO:0016024	0.133333	0.061905
PWY-4562	0.142857	0.333333	GO:0007155	0.107143	0.052083
PWY-4661	0.0833333	0.333333	GO:0007154	0	0
PWY-4702	1	0.333333	GO:0007049	0.129392	0
PWY-4821	0.2	0.333333	GO:0007050	0.0555556	0
PWY-4841	0.1	0.333333	GO:0008219	0.0708479	0
PWY-4861	0.0666667	0.333333	GO:0030154	0.0440072	0.095238
PWY490-4	0.555556	0.333333	GO:0051301	0.117532	0
PWY-4983	0.5	0.333333	GO:0045165	0	0.071429
PWY-4984	1	0.333333	GO:0001709	0	0.133333
PWY-4985	1	0.333333	GO:0001708	0.0545455	0.051205
PWY4FS-12	0.333333	0.333333	GO:0016049	0.0507937	0
PWY4FS-13	0.333333	0.333333	GO:0000902	0.0897436	0.1
PWY4FS-2	0.166667	0.333333	GO:0000919	0	0.060502
PWY4FS-6	0.142857	0.333333	GO:0009920	0.333333	0
PWY-5032	0	0.333333	GO:0008283	0.0951374	0.013072
PWY-5034	0	0.333333	GO:0045454	0.0968516	0
PWY-5035	0.0454545	0.333333	GO:0007166	0.181287	0.022222
PWY-5036	0	0.333333	GO:0009932	0.0606061	0.051471
PWY-5041	0.241758	0.333333	GO:0042546	0.08	0.088889
PWY-5046	0.190476	0.333333	GO:0016998	0.207792	0.047619
PWY-5048	0.2	0.333333	GO:0042545	0.121664	0.035714
PWY-5049	0.333333	0.333333	GO:0009830	0.333333	0.071429
PWY-5059	0.0592885	0.333333	GO:0071555	0.0625173	0.047619
PWY-5068	0.3	0.333333	GO:0071554	0.0830769	0
PWY-5070	0.0363636	0.333333	GO:0052325	0.166667	0
PWY-5079	0.0797721	0.333333	GO:0052546	0.333333	0.066667
PWY-5080	0.187135	0.333333	GO:0052386	0.5	0.069444
PWY-5083	0.347619	0.333333	GO:0007043	0.7	0.022059
PWY-5084	0.378788	0.333333	GO:0007267	0.0894737	0.071146
PWY-5097	0.355556	0.333333	GO:0006081	0	0.095238
PWY-5098	0.244444	0.333333	GO:0008652	0.166667	0.066667
PWY-5111	1	0.333333	GO:0006520	0.0781609	0.006536
PWY-5120	0.0641026	0.333333	GO:0006874	0.0724638	0
PWY-5122	0.139706	0.333333	GO:0030003	0	0.061905
PWY-5123	0.122807	0.333333	GO:0006878	0.2	0.333333
PWY-5125	0.0666667	0.333333	GO:0001678	0	0.07619
PWY-5129	0.0857143	0.333333	GO:0070370	0.111111	0.052511
PWY-5136	0.158645	0.333333	GO:0019725	0.666667	0.047619
PWY-5138	0.361111	0.333333	GO:0006873	0	0.04717
PWY-5139	0	0.333333	GO:0006879	0.0380952	0.028205
PWY-5142	0	0.333333	GO:0030026	0.0555556	0.057586
PWY-5143	0.103896	0.333333	GO:0006875	0.0833333	0.083333
PWY-5147	0	0.333333	GO:0030643	0.1	0
PWY-5152	0	0.333333	GO:0030007	0	0
PWY-5153	0	0.333333	GO:0034613	0	0
PWY-5168	0.238095	0.333333	GO:0006464	0.0640394	0
PWY-5172	0.6	0.333333	GO:0045333	0.1	0
PWY-5176	0.0564103	0.333333	GO:0071215	0.0779221	0.054545
PWY-5188	0.217949	0.333333	GO:0071454	0.333333	0.066667
PWY-5267	0.166667	0.333333	GO:0071365	0.0151515	0.039216
PWY-5269	0	0.333333	GO:0071483	0.4	0.074074
PWY-5271	0.5	0.333333	GO:0080029	0	0.050789
PWY-5272	0.152381	0.333333	GO:0071323	0.666667	0.053571
PWY-5286	0.111111	0.333333	GO:0070417	0.05	0.065359
PWY-5307	0.1	0.333333	GO:0071368	0.133333	0.032184
PWY-5320	0.142857	0.333333	GO:0006974	0.0615385	0
PWY-5321	0.06	0.333333	GO:0071369	0.0671937	0
PWY-5337	0.111111	0.333333	GO:0071217	0	0
PWY-5340	0.133333	0.333333	GO:0071398	0	0.044355
PWY-5350	0.0952381	0.333333	GO:0071497	0	0
PWY-5365	0.5	0.333333	GO:0071480	0.166667	0
PWY-5366	0	0.333333	GO:0071333	0	0.051178
PWY-5377	0	0.333333	GO:0034605	0.104575	0.044724
PWY-5381	0.0492308	0.333333	GO:0071486	0.2	0.072727
PWY-5386	0.194444	0.333333	GO:0070301	0.190476	0.054945
PWY-5390	0.5	0.333333	GO:0071456	0.363636	0
PWY-5410	0.164835	0.333333	GO:0071281	0.0681818	0.03202
PWY-5441	0	0.333333	GO:0010106	0.4	0.142857
PWY-5453	0.266667	0.333333	GO:0071484	0.166667	0.333333
PWY-5461	0.100476	0.333333	GO:0071482	0.490909	0.1
PWY-5466	0	0.333333	GO:0071219	0.333333	0.027778
PWY-5474	0	0.333333	GO:0071249	0.166667	0
PWY-5484	0.174902	0.333333	GO:0071732	0.0760234	0.038095
PWY-5486	0.107143	0.333333	GO:0043562	0.155556	0
PWY-5659	0.0909091	0.333333	GO:0006995	0.271429	0
PWY-5661	0.116959	0.333333	GO:0071470	0	0.044444
PWY-5667	0.144928	0.333333	GO:0034599	0.0878788	0
PWY-5669	0	0.333333	GO:0071457	0.333333	0
PWY-5670	0.0714286	0.333333	GO:0016036	0.0666667	0
PWY-5686	0.9	0.333333	GO:0051365	0.0952381	0
PWY-5687	0.0514706	0.333333	GO:0071446	0.0909091	0.019048
PWY-5690	0.259109	0.333333	GO:0071472	0.0634921	0.041667
PWY-5723	0.146218	0.333333	GO:0071452	0.333333	0.022222
PWY-5725	0.0904762	0.333333	GO:0009267	0	0.090909
PWY-5729	0	0.333333	GO:0043617	1	0
PWY-5751	0.0745968	0.333333	GO:0071329	0.166667	0.111111
PWY-5754	0.142857	0.333333	GO:0009970	0.111111	0
PWY-5765	0.2	0.333333	GO:0010438	0.1	0.044444
PWY-5774	0	0.333333	GO:0071492	0.333333	0.022222
PWY-5788	0.155556	0.333333	GO:0071493	0.2	0.095238
PWY-5791	0.190476	0.333333	GO:0071494	0	0
PWY-5800	0.163399	0.333333	GO:0042631	0.0866667	0.057895
PWY-5805-ARA	0.0549451	0.333333	GO:0006883	0	0
PWY-5807	0.333333	0.333333	GO:0046916	0.0666667	0
PWY-581	0.0735931	0.333333	GO:0009992	0.148148	0.050196
PWY-5835	0	0.333333	GO:0006882	0	0.088749
PWY-5859	0.0666667	0.333333	GO:0030244	0.099865	0
PWY-5868	0.140351	0.333333	GO:0030245	0.0904762	0.034953
PWY-5884	0.0467836	0.333333	GO:0010215	0.047619	0.045977
PWY-5921	0	0.333333	GO:0034508	0	0
PWY-5934	0.1	0.333333	GO:0046513	0.333333	0.05291
PWY-5936	0.25	0.333333	GO:0006672	0.166667	0.082251
PWY-5944	0.333333	0.333333	GO:0051085	0.6	0
PWY-5945	0.333333	0.333333	GO:0051131	0.285714	0.066667
PWY-5947	0.533333	0.333333	GO:0061077	0.0833333	0.166667
PWY-5957	0.166667	0.333333	GO:0051026	0.0606061	0.076023
PWY-5971	0.219048	0.333333	GO:0006032	0.358333	0
PWY-5973	0.0952381	0.333333	GO:0006821	0.0666667	0.012821
PWY-5975	0.333333	0.333333	GO:0015995	0.456446	0.018182
PWY-5980	0.0888889	0.333333	GO:0015996	0.218182	0
PWY-5986	0	0.333333	GO:0015994	0.1	0
PWY-5989	0.192308	0.333333	GO:0009904	0.52381	0.115942
PWY-5992	0.118952	0.333333	GO:0009903	0.333333	0.071429
PWY-5995	0.118577	0.333333	GO:0010020	0.503268	0
PWY-6005	0	0.333333	GO:0010239	1	0.054545
PWY-6007	0	0.333333	GO:0009658	0.320714	0.091503
PWY-6008	0	0.333333	GO:0009902	0.266667	0
PWY-601	0.209486	0.333333	GO:0080158	1	0.035714
PWY-6039	0.0661765	0.333333	GO:1900865	0.484848	0.066667
PWY-6040	0.0727273	0.333333	GO:0031425	0.4	0
PWY-6051	0.333333	0.333333	GO:1901259	0.75	0.2
PWY-6109	0	0.333333	GO:0010019	0.190476	0
PWY-6118	0.1	0.333333	GO:0006695	0.666667	0
PWY-6121	0.428571	0.333333	GO:0009423	0.428571	0.166667
PWY-6126	0.152381	0.333333	GO:0046417	0	0
PWY-6132	0	0.333333	GO:0006333	0.133333	0.066667
PWY-6147	0.0222222	0.333333	GO:0016568	0.0660432	0
PWY-6163	0.3	0.333333	GO:0006325	0.0454545	0
PWY-6164	0.5	0.333333	GO:0006338	0.114286	0
PWY-621	0.0794872	0.333333	GO:0006342	0.123333	0
PWY-6213	0.333333	0.333333	GO:0031048	0	0.038364
PWY-6219	0.155556	0.333333	GO:0051276	0.2	0
PWY-622	0.195699	0.333333	GO:0070192	0.333333	0
PWY-63	0.5	0.333333	GO:0007059	0.23	0
PWY-6303	0	0.333333	GO:0009800	0.2	0.055556
PWY-6317	0.0545455	0.333333	GO:0010617	0.333333	0.055385
PWY-6320	0.110294	0.333333	GO:0032922	0	0
PWY-6333	0.107143	0.333333	GO:0007623	0.0921409	0.051974
PWY-6348	0.0662879	0.333333	GO:0010031	0.1	0.071146
PWY-6351	0.0507246	0.333333	GO:0006101	1	0
PWY-6352	0.0625	0.333333	GO:0048268	0.0181818	0.049261
PWY-6362	0.0380952	0.333333	GO:0072583	0.1	0.027778
PWY-6363	0.0571429	0.333333	GO:0015937	0.0952381	0.036364
PWY-6369	0	0.333333	GO:0009631	0.143763	0
PWY-6430	1	0.333333	GO:0010387	0.52381	0.035573
PWY-6435	0.186813	0.333333	GO:0055070	0	0.142857
PWY-6442	0.0952381	0.333333	GO:0035434	0	0.064103
PWY-6444	0.333333	0.333333	GO:0006825	0.0989011	0
PWY-6457	0.166667	0.333333	GO:0030865	0.5	0.043478
PWY-6458	0	0.333333	GO:0043622	0.0809524	0.133333
PWY-6466	0	0.333333	GO:0048825	0.0502646	0.046154
PWY-6468	0	0.333333	GO:0048826	0	0
PWY-6475	0.866667	0.333333	GO:0010588	0.0661765	0
PWY-6483	0.166667	0.333333	GO:0009805	0.333333	0.006536
PWY-6515	0.1	0.333333	GO:0042407	0	0
PWY-6527	0.0646154	0.333333	GO:0006501	0.666667	0.095238
PWY-6546	0	0.333333	GO:0006241	0	0
PWY-6549	0.151515	0.333333	GO:0044211	0.1	0.166667
PWY-6554	0.142857	0.333333	GO:0010388	0.611111	0
PWY-6556	0.290909	0.333333	GO:0042335	0.147619	0.038559
PWY-6596	0.2	0.333333	GO:0006723	0	0
PWY-66	0.333333	0.333333	GO:0010143	0.117647	0.055749
PWY-6605	0.133333	0.333333	GO:0019344	0.213235	0.058824
PWY-6613	0	0.333333	GO:0006535	0.131868	0.1
PWY66-162	0.121212	0.333333	GO:0006423	0	0
PWY66-21	0.0857143	0.333333	GO:0016554	0.25	0
PWY-6717	0.0588235	0.333333	GO:0010190	0.714286	0.035714
PWY-6724	0.545455	0.333333	GO:0017004	0.266667	0
PWY-6733	0.52381	0.333333	GO:0000910	0.1	0
PWY-6745	0.2	0.333333	GO:0000911	0.234921	0
PWY-6754	1	0.333333	GO:0009691	0.146199	0
PWY-6755	0.1	0.333333	GO:0009823	0	0.015152
PWY-6773	0.0512821	0.333333	GO:0009690	0.0277778	0.046133
PWY-6786	0.139706	0.333333	GO:0009736	0.0587755	0.030303
PWY-6787	0.0676923	0.333333	GO:0031122	0	0.022222
PWY-6792	0.047619	0.333333	GO:0033962	0.285714	0.074188
PWY-6801	0.0666667	0.333333	GO:0002181	0.333333	0.058333
PWY-6803	0.0824623	0.333333	GO:0007010	0.0877193	0
PWY-6806	0	0.333333	GO:0030705	0.166667	0.044444
PWY-6823	0.138889	0.333333	GO:0044210	0	0
PWY-6837	0.454545	0.333333	GO:0042351	0.333333	0.107143
PWY-6842	0.131377	0.333333	GO:0006189	0.305556	0
PWY-6845	0.333333	0.333333	GO:0006207	0.190476	0.088889
PWY-6859	0.122807	0.333333	GO:0044205	0.9	0.047619
PWY-6902	0.217391	0.333333	GO:0000290	0	0.027778
PWY-6908	0.0623886	0.333333	GO:0031087	0.166667	0
PWY-6922	0.5	0.333333	GO:0009704	0.0555556	0.04769
PWY-6927	0.285714	0.333333	GO:0006952	0.0638071	0.333333
PWY-6932	0.277778	0.333333	GO:0052542	0.333333	0
PWY-6936	0.143791	0.333333	GO:0052544	0.283333	0
PWY-695	0.136364	0.333333	GO:0009870	0.102564	0.066667
PWY-6952	0.1	0.333333	GO:0010204	0.109091	0
PWY-6959	0.142857	0.333333	GO:0042742	0.107149	0.033333
PWY-6963	0.0666667	0.333333	GO:0009816	0.157895	0
PWY-6964	0.0909091	0.333333	GO:0050832	0.0805844	0.042105
PWY-699	0.0444444	0.333333	GO:0009817	0.0938834	0.120879
PWY-702	0.194444	0.333333	GO:0050829	0.0833333	0.066667
PWY-7036	0.466667	0.333333	GO:0002213	0.164835	0.018182
PWY-7039	0.144615	0.333333	GO:0002229	0.0522876	0.065359
PWY-7047	0.111111	0.333333	GO:0098542	0.0689655	0
PWY-7048	0.111111	0.333333	GO:0051607	0.0774194	0.072727
PWY-7060	0.145455	0.333333	GO:0009814	0.147186	0.032258
PWY-7061	0.0909091	0.333333	GO:0009263	0.333333	0
PWY-735	0.128788	0.333333	GO:0016311	0.0717949	0
PWY-762	0.333333	0.333333	GO:0016045	0.166667	0
PWY-782	0.2	0.333333	GO:0005513	0.047619	0.030303
PWY-82	0	0.333333	GO:0009727	0	0.032717
PWY-83	0	0.333333	GO:0009590	0.3	0.039526
PWY-84	0.333333	0.333333	GO:0070483	0.0666667	0.057143
PWY-861	0.0151515	0.333333	GO:0009584	0	0.046942
PWY-882	0.132353	0.333333	GO:0009855	0.2	0
PWY-922	0.127273	0.333333	GO:0048589	0.0555556	0.06423
PWYDQC-4	0.5	0.333333	GO:0032502	0.104762	0.033333
PWYQT-4429	0.0666667	0.333333	GO:0003006	0	0.1
PWYQT-4432	0.333333	0.333333	GO:0010623	0.333333	0
PWYQT-4436	0.166667	0.333333	GO:0080186	0.0277778	0.040404
PWYQT-4437	0.150327	0.333333	GO:0019521	0.333333	0
PWYQT-4438	0.2	0.333333	GO:0006651	0	0
PWYQT-4445	0.0909091	0.333333	GO:0019877	0	0
PWYQT-4449	0.0897436	0.333333	GO:0050992	0.333333	0
PWYQT-4450	0.866667	0.333333	GO:0042938	0.0666667	0
PWYQT-4470	0	0.333333	GO:0072511	0.266667	0.142857
PWYQT-4471	0.066605	0.333333	GO:0071897	0.214286	0
PWYQT-4472	0.138528	0.333333	GO:0006308	0.1	0.066667
PWYQT-4473	0.138528	0.333333	GO:0080111	0.0666667	0
PWYQT-4474	0.12381	0.333333	GO:0032508	0.0454545	0.052381
PWYQT-4475	0.12381	0.333333	GO:0042023	0.0882353	0.042857
PWYQT-4476	0.2	0.333333	GO:0015074	0	0
PWYQT-4477	0.333333	0.333333	GO:0006266	0	0.045455
PWYQT-4481	0.257317	0.333333	GO:0051103	0.0666667	0.057143
PWYQT-4482	0.8	0.333333	GO:0009294	0.0966667	0
PYRIDNUCSYN-PWY	0.166667	0.333333	GO:0006259	0.138889	0.047619
PYRUVDEHYD-PWY	0.285714	0.333333	GO:0006306	0.0882353	0
RIBOSYN2-PWY	0.19697	0.333333	GO:0032776	0	0.1
SALVADEHYPOX-PWY	0.266667	0.333333	GO:0010424	0.333333	0.05298
SAM-PWY	0.254545	0.333333	GO:0000730	0.166667	0.025
SERSYN-PWY	0.380952	0.333333	GO:0006310	0.157143	0.04415
SUCSYN-PWY	0.208333	0.333333	GO:0006281	0.0919959	0.333333
SULFMETII-PWY	0.288889	0.333333	GO:0006260	0.222021	0.166667
TRESYN-PWY	0.0877193	0.333333	GO:0000076	0.333333	0.054945
TRIGLSYN-PWY	0.0713012	0.333333	GO:0006270	0.647619	0
TRNA-CHARGING-PWY	0.292322	0.333333	GO:0006269	1	0.041708
TRPSYN-PWY	0.277778	0.333333	GO:0006265	0.102564	0
TYRFUMCAT-PWY	0.3	0.333333	GO:0006268	0.654545	0
UDPNACETYLGALSYN-PWY	0.1	0.333333	GO:0006261	0.533333	0.059829
VALDEG-PWY	0.216374	0.333333	GO:0006352	0.0745968	0.166667
VALSYN-PWY	0.192308	0.333333	GO:0006353	0.2	0
		0.333333	GO:0009567	0.0307692	0
		0.333333	GO:0006302	0.141667	0
		0.333333	GO:0000727	1	0
		0.333333	GO:0000724	0.128571	0
		0.333333	GO:0006303	0.0545455	0
		0.333333	GO:0045003	0.0666667	0.036364
		0.333333	GO:0006014	0.111111	0.032967
		0.333333	GO:0009819	0.0666667	0.066667
		0.333333	GO:0006855	0.114919	0.1
		0.333333	GO:0015893	0	0.1
		0.333333	GO:0042732	0.3	0
		0.333333	GO:0080185	0	0.038095
		0.333333	GO:0022900	0.345455	0.066667
		0.333333	GO:0009790	1	0.333333
		0.333333	GO:0009793	0.0907332	0.030303
		0.333333	GO:0009558	0.1	0.066502
		0.333333	GO:0009553	0.113661	0
		0.333333	GO:0000578	0	0.022059
		0.333333	GO:0009880	0.0444444	0.333333
		0.333333	GO:0010086	0	0
		0.333333	GO:0006897	0.0987805	0.066667
		0.333333	GO:0010256	0.133333	0
		0.333333	GO:0000447	1	0
		0.333333	GO:0000461	1	0.066667
		0.333333	GO:0007029	0.142857	0.055556
		0.333333	GO:0071786	0.3	0.065934
		0.333333	GO:0030968	0.177778	0.2
		0.333333	GO:0016197	0.333333	0
		0.333333	GO:0007032	0.166667	0
		0.333333	GO:0008333	0.5	0
		0.333333	GO:0032509	0	0
		0.333333	GO:0009960	0.04329	0.071429
		0.333333	GO:0009649	0.333333	0.166667
		0.333333	GO:0043153	0	0
		0.333333	GO:0009913	0.107143	0.058681
		0.333333	GO:0009957	0.0666667	0.066667
		0.333333	GO:0080119	0.333333	0.064103
		0.333333	GO:0006888	0.229487	0.054131
		0.333333	GO:0030433	0.318182	0.030303
		0.333333	GO:0042276	0.333333	0
		0.333333	GO:0030010	0	0
		0.333333	GO:0001736	0.333333	0
		0.333333	GO:0009693	0.102767	0
		0.333333	GO:0009873	0.0742174	0
		0.333333	GO:0009662	0.333333	0.068027
		0.333333	GO:0001927	0.166667	0
		0.333333	GO:0051601	0.333333	0
		0.333333	GO:0006887	0.0767347	0.036923
		0.333333	GO:0045337	0.133333	0.05074
		0.333333	GO:0010018	0	0.1
		0.333333	GO:0006635	0.333333	0.034843
		0.333333	GO:0033539	0.642857	0.045455
		0.333333	GO:0006633	0.117555	0.333333
		0.333333	GO:0009062	0.5	0
		0.333333	GO:0030497	0.0357143	0.083333
		0.333333	GO:0006631	0.0887949	0.047619
		0.333333	GO:0019395	0.333333	0
		0.333333	GO:0007143	0.333333	0
		0.333333	GO:0009813	0.0600102	0
		0.333333	GO:0052696	0.0683606	0.066667
		0.333333	GO:0051555	0.111111	0.064327
		0.333333	GO:0010582	0.0380952	0.030303
		0.333333	GO:0010227	0.0380952	0
		0.333333	GO:0048437	0.166667	0
		0.333333	GO:0048444	0.0357143	0
		0.333333	GO:0080187	0	0.066667
		0.333333	GO:0009908	0.0319527	0.044444
		0.333333	GO:0048439	0	0
		0.333333	GO:0046656	0.2	0.333333
		0.333333	GO:0009396	0.2	0.022222
		0.333333	GO:0006760	0.333333	0
		0.333333	GO:0010160	0.166667	0
		0.333333	GO:0001731	0.704762	0.095238
		0.333333	GO:0006002	0.127273	0
		0.333333	GO:0006000	1	0.036667
		0.333333	GO:0010047	0.0357143	0
		0.333333	GO:0010154	0.0326087	0.075
		0.333333	GO:0048530	0.166667	0
		0.333333	GO:0009835	0.19697	0.018182
		0.333333	GO:0036065	0.1	0.049968
		0.333333	GO:0000082	0	0.029266
		0.333333	GO:0019375	0.127273	0.2
		0.333333	GO:0019374	0	0
		0.333333	GO:0019388	0.666667	0.1
		0.333333	GO:0006012	0.0615942	0.064314
		0.333333	GO:0007276	0.166667	0.047619
		0.333333	GO:0048229	0.152381	0.014706
		0.333333	GO:0009298	0	0.066667
		0.333333	GO:0016458	0.107143	0.027778
		0.333333	GO:0035195	0.166667	0
		0.333333	GO:0031047	0.0887097	0.090909
		0.333333	GO:0033384	0.133333	0.060606
		0.333333	GO:0033386	0.107143	0.091503
		0.333333	GO:0009740	0.0512821	0
		0.333333	GO:0009686	0.04	0
		0.333333	GO:0045487	0.0666667	0.039744
		0.333333	GO:0010476	0.166667	0.051282
		0.333333	GO:0006094	0.142857	0.133333
		0.333333	GO:0019255	0.333333	0.043333
		0.333333	GO:0046323	0.0608466	0.032967
		0.333333	GO:0010255	0	0.047619
		0.333333	GO:0006006	0.175	0.145455
		0.333333	GO:0019761	0.221538	0.052632
		0.333333	GO:0033506	0.333333	0.058462
		0.333333	GO:0019762	0.0994152	0.016667
		0.333333	GO:0019760	0.166667	0.025641
		0.333333	GO:0006680	0	0.063879
		0.333333	GO:0010417	0.106061	0.047619
		0.333333	GO:0006537	0.1	0.076923
		0.333333	GO:0006536	0	0.054545
		0.333333	GO:0006542	0.047619	0
		0.333333	GO:0006541	0.146199	0.019048
		0.333333	GO:0006424	0	0
		0.333333	GO:0006751	0.333333	0.03908
		0.333333	GO:0006749	0.135638	0.031579
		0.333333	GO:0034635	0	0.108333
		0.333333	GO:0019563	0	0.021645
		0.333333	GO:0006662	0.114286	0.333333
		0.333333	GO:0006071	0.0947368	0.070175
		0.333333	GO:0046168	0.333333	0.064516
		0.333333	GO:0006072	0.0666667	0.043189
		0.333333	GO:0045017	0	0.1
		0.333333	GO:0006650	0.666667	0.071429
		0.333333	GO:0006545	0	0.018182
		0.333333	GO:0006546	0.6	0.333333
		0.333333	GO:0019464	0.666667	0
		0.333333	GO:0006544	0.2	0.095588
		0.333333	GO:0005978	0.333333	0
		0.333333	GO:0009247	0	0.025362
		0.333333	GO:0046836	0.1	0.065546
		0.333333	GO:0006096	0.157194	0.035714
		0.333333	GO:0006516	0	0.063241
		0.333333	GO:0006024	0.238095	0.333333
		0.333333	GO:0016139	0.3	0.066667
		0.333333	GO:1901657	0.0653595	0.2
		0.333333	GO:0046477	0.333333	0
		0.333333	GO:0006426	0.333333	0.133333
		0.333333	GO:0006097	0.0952381	0.036364
		0.333333	GO:0007030	0.0989011	0.066667
		0.333333	GO:0006896	0.166667	0.035714
		0.333333	GO:0048194	0.3	0.066667
		0.333333	GO:0048193	0.333333	0
		0.333333	GO:0006506	0.128205	0.075
		0.333333	GO:0006505	0	0.025641
		0.333333	GO:0007186	0.0833333	0
		0.333333	GO:0009630	0.0413793	0
		0.333333	GO:0000373	0.6	0.066667
		0.333333	GO:0040007	0.0395257	0.036364
		0.333333	GO:0006183	0	0.051282
		0.333333	GO:0015969	0.166667	0
		0.333333	GO:0010052	0.0952381	0.05264
		0.333333	GO:0048467	0.0666667	0
		0.333333	GO:0010286	0.101149	0.1
		0.333333	GO:0006783	0.272727	0
		0.333333	GO:0006788	0.166667	0.04329
		0.333333	GO:0015012	0.333333	0.018182
		0.333333	GO:0031507	0.0666667	0.047619
		0.333333	GO:0070828	0	0
		0.333333	GO:0015712	0	0.045455
		0.333333	GO:0035428	0.055336	0.044444
		0.333333	GO:0010163	0	0.033333
		0.333333	GO:0000105	0.555556	0.1
		0.333333	GO:0016573	0.0512821	0.238095
		0.333333	GO:0016575	0.0578947	0.1
		0.333333	GO:0033523	0.333333	0
		0.333333	GO:0043966	0.166667	0.075
		0.333333	GO:0070734	0	0
		0.333333	GO:0010452	0	0.064394
		0.333333	GO:0051568	0.0666667	0.044444
		0.333333	GO:0051567	0.0666667	0.035714
		0.333333	GO:0043967	0	0
		0.333333	GO:0034968	0.0555556	0
		0.333333	GO:0016571	0.0757576	0
		0.333333	GO:0016570	0.0666667	0.333333
		0.333333	GO:0000412	0	0.058824
		0.333333	GO:0016572	1	0
		0.333333	GO:0010289	0.666667	0.025362
		0.333333	GO:1902000	0.333333	0.076613
		0.333333	GO:0009755	0.1	0.088889
		0.333333	GO:1902600	0.0277778	0
		0.333333	GO:0050665	0.166667	0
		0.333333	GO:0042744	0.0857809	0
		0.333333	GO:0080170	0.6	0.022222
		0.333333	GO:0070814	0.214286	0.1
		0.333333	GO:0006972	0.127273	0
		0.333333	GO:0042538	0.0783673	0.014286
		0.333333	GO:0006955	0.0888889	0.018182
		0.333333	GO:0009759	0.166667	0.076923
		0.333333	GO:0042344	1	0.034843
		0.333333	GO:0042343	0.152381	0.069657
		0.333333	GO:0009684	0.155556	0.078947
		0.333333	GO:0080024	0.2	0.095238
		0.333333	GO:0009682	0.233333	0.049718
		0.333333	GO:0009866	0	0.056277
		0.333333	GO:0009864	0.0909091	0
		0.333333	GO:0006954	0.333333	0.040336
		0.333333	GO:0010229	0.0583333	0
		0.333333	GO:0048281	0	0
		0.333333	GO:0045087	0.0636364	0.047619
		0.333333	GO:0006021	0.2	0
		0.333333	GO:0019310	0.333333	0.095238
		0.333333	GO:0006020	0.166667	0.027778
		0.333333	GO:0046855	0.0727273	0.031579
		0.333333	GO:0032957	0.047619	0
		0.333333	GO:0007229	0.2	0
		0.333333	GO:0080060	0.0714286	0.058824
		0.333333	GO:0044419	0	0.07619
		0.333333	GO:0036297	0	0.047619
		0.333333	GO:0006886	0.131563	0.043956
		0.333333	GO:0006880	0.133333	0.015152
		0.333333	GO:0035556	0.0527438	0
		0.333333	GO:0046907	0	0.027778
		0.333333	GO:0006891	0.134058	0.2
		0.333333	GO:0070676	0.333333	0.022222
		0.333333	GO:0034220	0.142857	0
		0.333333	GO:0006811	0.0454545	0.048364
		0.333333	GO:0055072	0.0688406	0.035354
		0.333333	GO:0034755	0.166667	0
		0.333333	GO:0006826	0.0454545	0.071429
		0.333333	GO:0016226	0.113333	0
		0.333333	GO:0006102	0.418182	0.052288
		0.333333	GO:0009097	0.435897	0.083333
		0.333333	GO:0019288	0.5	0
		0.333333	GO:0019287	0.142857	0
		0.333333	GO:0008299	0.0684211	0
		0.333333	GO:0009861	0.0555556	0
		0.333333	GO:0009871	0	0
		0.333333	GO:0009695	0.161905	0.036842
		0.333333	GO:0009867	0.0730159	0
		0.333333	GO:0009694	0.466667	0.166667
		0.333333	GO:0000741	0.194444	0.028571
		0.333333	GO:0031640	0.0887097	0.028571
		0.333333	GO:0006273	0.0952381	0
		0.333333	GO:0043091	0.166667	0
		0.333333	GO:0019853	0.0578947	0.047312
		0.333333	GO:0070981	0.333333	0
		0.333333	GO:0045324	0.2	0
		0.333333	GO:0048527	0.0487265	0.333333
		0.333333	GO:0010311	0.0492424	0
		0.333333	GO:0010102	0.0512821	0.022222
		0.333333	GO:0015692	0	0.047619
		0.333333	GO:0006272	1	0.055556
		0.333333	GO:0048366	0.0479784	0.061905
		0.333333	GO:0010338	0.166667	0.047619
		0.333333	GO:0009965	0.0881633	0
		0.333333	GO:0090436	0	0.047619
		0.333333	GO:0060772	0	0
		0.333333	GO:0010589	0	0
		0.333333	GO:0010150	0.118246	0.044118
		0.333333	GO:0010358	0.0714286	0.066667
		0.333333	GO:0010305	0.101538	0.053333
		0.333333	GO:0009098	0.527273	0.108333
		0.333333	GO:0006552	0.533333	0.057971
		0.333333	GO:0097054	0	0
		0.333333	GO:0051938	0.333333	0
		0.333333	GO:0009807	0.0190476	0
		0.333333	GO:0009809	0.0847458	0
		0.333333	GO:0046274	0.133333	0
		0.333333	GO:0009808	0.111111	0.051282
		0.333333	GO:0009245	0	0
		0.333333	GO:0008610	0	0
		0.333333	GO:0016042	0.0541233	0
		0.333333	GO:0030259	0.333333	0
		0.333333	GO:0055088	0.327273	0
		0.333333	GO:0006629	0.050268	0
		0.333333	GO:0034440	0.266667	0.047619
		0.333333	GO:0034389	0.0357143	0
		0.333333	GO:0019915	0.0619048	0
		0.333333	GO:0006869	0.0526512	0.055336
		0.333333	GO:2001289	0	0
		0.333333	GO:0009107	0.933333	0
		0.333333	GO:0010351	0.166667	0
		0.333333	GO:0019509	0.238095	0
		0.333333	GO:0001676	0.7	0.1
		0.333333	GO:0035336	0.0666667	0
		0.333333	GO:0048574	0.0727273	0
		0.333333	GO:0010495	0.333333	0.066667
		0.333333	GO:0009942	0.0277778	0
		0.333333	GO:0080055	0.166667	0
		0.333333	GO:0009094	0.166667	0
		0.333333	GO:0006559	0.0952381	0
		0.333333	GO:0006564	0.238095	0
		0.333333	GO:0006563	0.133333	0
		0.333333	GO:0009089	0.355556	0.027778
		0.333333	GO:0080171	0	0.059204
		0.333333	GO:0015693	0.25	0.333333
		0.333333	GO:0010216	0.145455	0.03629
		0.333333	GO:0043570	0.7	0.052308
		0.333333	GO:0010076	0.138889	0.066667
		0.333333	GO:0048497	0	0
		0.333333	GO:0010077	0.0555556	0.035088
		0.333333	GO:0010074	0	0.034274
		0.333333	GO:0010078	0.0888889	0.046341
		0.333333	GO:0010231	0	0
		0.333333	GO:0010492	0.0512821	0.067227
		0.333333	GO:0006108	0.0833333	0
		0.333333	GO:0071423	0.1	0
		0.333333	GO:0015743	0.1	0
		0.333333	GO:0048232	0.107143	0
		0.333333	GO:0007140	0.107143	0.076923
		0.333333	GO:0007112	0	0.333333
		0.333333	GO:2001295	0.166667	0
		0.333333	GO:0071421	0.133333	0
		0.333333	GO:0006828	0	0.333333
		0.333333	GO:0046355	0.0666667	0
		0.333333	GO:0000165	0.102564	0.052288
		0.333333	GO:0000460	0.333333	0.047619
		0.333333	GO:0000466	1	0.031579
		0.333333	GO:0000470	0.2	0.042857
		0.333333	GO:0000463	1	0.142857
		0.333333	GO:0030490	0.666667	0.051282
		0.333333	GO:0000462	0.818182	0.333333
		0.333333	GO:0042256	0.166667	0.2
		0.333333	GO:0009561	0.0736842	0
		0.333333	GO:0009554	0	0.088889
		0.333333	GO:0051321	0.12987	0
		0.333333	GO:0045132	0	0
		0.333333	GO:0042138	0	0.06
		0.333333	GO:0000707	0	0.056025
		0.333333	GO:0000710	0.333333	0.060606
		0.333333	GO:0007126	0.0718954	0
		0.333333	GO:0000212	0	0
		0.333333	GO:0061025	0.0899471	0
		0.333333	GO:0033619	0.2	0.333333
		0.333333	GO:0010022	0	0
		0.333333	GO:0048507	0.0909091	0.047059
		0.333333	GO:0010014	0.133333	0
		0.333333	GO:0010073	0.0526316	0.030303
		0.333333	GO:0009933	0.043956	0.111111
		0.333333	GO:0008152	0.0688466	0
		0.333333	GO:0030001	0.0512821	0.035714
		0.333333	GO:0009086	0.309091	0
		0.333333	GO:0006555	0	0
		0.333333	GO:0032259	0.0766154	0.1
		0.333333	GO:0006346	0.107143	0.052632
		0.333333	GO:0019243	0.133333	0.044444
		0.333333	GO:0055046	0.151515	0
		0.333333	GO:0009556	0.0190476	0
		0.333333	GO:0000226	0.238095	0
		0.333333	GO:0007020	0.2	0
		0.333333	GO:0046785	0	0.05
		0.333333	GO:0051013	0	0
		0.333333	GO:0007018	0.335385	0.035088
		0.333333	GO:0007017	0.347619	0
		0.333333	GO:0010587	0	0
		0.333333	GO:0097466	0.333333	0
		0.333333	GO:0006515	0.1	0.069701
		0.333333	GO:0006298	0.25	0
		0.333333	GO:0006120	0.357143	0
		0.333333	GO:0006121	0.5	0.045455
		0.333333	GO:0006122	0.444444	0.133333
		0.333333	GO:0000266	0.266667	0
		0.333333	GO:0000002	0.333333	0.166667
		0.333333	GO:0080156	0.337662	0.054945
		0.333333	GO:0006850	0.666667	0.027094
		0.333333	GO:1900864	0.266667	0
		0.333333	GO:0032543	1	0.044805
		0.333333	GO:0006839	0.0847851	0
		0.333333	GO:0031930	0.0666667	0.043333
		0.333333	GO:0000422	0.277778	0
		0.333333	GO:0007005	0.216374	0.075758
		0.333333	GO:0007067	0.221508	0.047431
		0.333333	GO:0007076	1	0.076923
		0.333333	GO:0000281	0.333333	0.052381
		0.333333	GO:0006312	0.136364	0.066667
		0.333333	GO:0007064	0.285714	0.095238
		0.333333	GO:0000070	0	0
		0.333333	GO:0007094	0.178571	0
		0.333333	GO:0007052	0.7	0
		0.333333	GO:0019048	0	0
		0.333333	GO:0015689	0	0.333333
		0.333333	GO:0018315	0	0
		0.333333	GO:0006777	0.178571	0
		0.333333	GO:0015749	0.166667	0
		0.333333	GO:0043693	0	0
		0.333333	GO:0006402	0.0606061	0
		0.333333	GO:0045292	0.2	0.107143
		0.333333	GO:0006379	0.190476	0.035714
		0.333333	GO:0035279	0	0
		0.333333	GO:0006406	0.25641	0
		0.333333	GO:0080009	0	0.056584
		0.333333	GO:0016556	1	0.05394
		0.333333	GO:0006378	0.0512821	0.048052
		0.333333	GO:0006397	0.101852	0.047821
		0.333333	GO:0000398	0.216827	0.054131
		0.333333	GO:0048255	0	0.038095
		0.333333	GO:0009299	0	0.066667
		0.333333	GO:0051028	0.16967	0
		0.333333	GO:0010192	0.25	0.071429
		0.333333	GO:0048354	0.0757576	0.036765
		0.333333	GO:0080001	0	0.035651
		0.333333	GO:0048359	0	0.049231
		0.333333	GO:0032504	0.166667	0.066667
		0.333333	GO:0007275	0.0419024	0.036364
		0.333333	GO:0009825	0.0718954	0.035573
		0.333333	GO:0010264	0.25	0.047619
		0.333333	GO:0009435	0.133333	0.054924
		0.333333	GO:0019674	0	0.061538
		0.333333	GO:0043132	0	0.066667
		0.305556	GO:0010275	0.666667	0
		0.3	GO:0010258	1	0
		0.3	GO:0006739	0.333333	0.1
		0.3	GO:0071836	0.166667	0
		0.3	GO:0010254	0	0
		0.3	GO:0009959	0.047619	0.095238
		0.3	GO:0009788	0.103387	0
		0.3	GO:0031538	1	0
		0.3	GO:0010507	0	0.047619
		0.3	GO:0043086	0.086771	0
		0.3	GO:0060548	0.266667	0.1
		0.3	GO:0051782	0	0
		0.3	GO:0030308	0.0666667	0
		0.3	GO:0008285	0.0714286	0.061905
		0.3	GO:0051245	1	0.083333
		0.3	GO:0042754	0.333333	0
		0.3	GO:0045736	0.0952381	0
		0.3	GO:0080037	0.166667	0.1
		0.3	GO:0031348	0.142105	0.025641
		0.3	GO:1900425	0.1	0.333333
		0.3	GO:0032876	0.266667	0.047619
		0.3	GO:0045910	0.25	0.166667
		0.3	GO:0010951	0.138889	0
		0.3	GO:0010105	0.120879	0.039683
		0.3	GO:0009910	0.0538462	0
		0.3	GO:0010629	0.1	0
		0.3	GO:0045814	0	0.030303
		0.3	GO:0009938	0.0555556	0.019048
		0.3	GO:0045926	0	0.090909
		0.3	GO:0035067	0	0
		0.3	GO:0045824	0	0.072727
		0.3	GO:1900056	0.0909091	0
		0.3	GO:0048579	0	0.04
		0.3	GO:0048025	0	0.047619
		0.3	GO:0046621	0	0
		0.3	GO:0010100	0.145455	0
		0.3	GO:0034051	0	0
		0.3	GO:0060149	0	0.142857
		0.3	GO:0043069	0.208791	0.032258
		0.3	GO:0080153	0.333333	0.1
		0.3	GO:1901001	0	0
		0.3	GO:0080148	0	0.214286
		0.3	GO:0010187	0.0473684	0
		0.3	GO:0043433	0	0.142857
		0.3	GO:0048577	0	0.095238
		0.3	GO:2000122	0	0
		0.3	GO:0000122	0.0757576	0
		0.3	GO:0045892	0.0393733	0.111111
		0.3	GO:0017148	0.047619	0.166667
		0.3	GO:0015804	0	0.095238
		0.3	GO:0006491	0.4	0
		0.3	GO:0015675	0.333333	0.166667
		0.3	GO:0030418	0.166667	0.166667
		0.3	GO:0042128	0.0469417	0
		0.3	GO:0015706	0.043956	0.018462
		0.3	GO:0006809	0.1	0
		0.3	GO:0006807	0.1	0
		0.285714	GO:0071705	0	0
		0.285714	GO:0009399	0	0.03908
		0.285714	GO:0019740	0	0.038095
		0.285714	GO:0006607	0.151515	0.194444
		0.285714	GO:0010196	0.733333	0.1
		0.285714	GO:0007219	0.2	0.033827
		0.277778	GO:0006474	0.166667	0.043189
		0.274725	GO:0031365	0.266667	0.019048
		0.266667	GO:0000280	0.166667	0.054737
		0.266667	GO:0051170	0	0.050725
		0.266667	GO:0000288	0	0
		0.266667	GO:0000291	0.166667	0
		0.266667	GO:0034427	0.333333	0
		0.266667	GO:0000184	0.121212	0.1
		0.266667	GO:0000289	0.166667	0
		0.266667	GO:0090305	0	0.057471
		0.266667	GO:0006139	0.0545455	0.133333
		0.266667	GO:0006913	0.115332	0.035714
		0.266667	GO:0007000	0	0.036364
		0.266667	GO:0044804	0.214286	0.054545
		0.266667	GO:0006165	0	0.089231
		0.266667	GO:0009116	0.166667	0.025
		0.266667	GO:0006753	0.166667	0
		0.266667	GO:0009142	0.333333	0
		0.266667	GO:0006334	0.142857	0.050298
		0.266667	GO:0009165	0	0.05
		0.266667	GO:0009117	0.0357143	0
		0.266667	GO:1901679	0.333333	0.065934
		0.266667	GO:0006289	0.0522876	0
		0.266667	GO:0009225	0.137255	0
		0.266667	GO:0015780	0.109091	0
		0.266667	GO:0006997	0.0357143	0.024621
		0.266667	GO:0006857	0.0514319	0.072727
		0.266667	GO:0009311	0.25	0.044444
		0.266667	GO:0006730	0.156863	0.064565
		0.266667	GO:0010199	0	0
		0.266667	GO:0048513	0	0
		0.266667	GO:0048645	0.1	0.047619
		0.266667	GO:0035265	0.0888889	0.054545
		0.266667	GO:0009887	0.032967	0
		0.266667	GO:0010260	0.333333	0.015152
		0.25	GO:0015695	0	0
		0.25	GO:0007231	0	0
		0.25	GO:0048481	0.0915916	0.083333
		0.25	GO:0033609	0.107143	0.074925
		0.244444	GO:0070407	0.166667	0.036667
		0.244444	GO:0055114	0.056078	0.046318
		0.244444	GO:0009854	0.2	0.133333
		0.24183	GO:0031408	0.103896	0
		0.238095	GO:0015940	0.333333	0
		0.238095	GO:0046482	0.333333	0
		0.238095	GO:0052033	0.266667	0
		0.238095	GO:0007389	0.106061	0.333333
		0.238095	GO:0045489	0.153439	0.333333
		0.238095	GO:0045490	0.10815	0
		0.238095	GO:0019745	0	0
		0.238095	GO:0006098	0.0980392	0
		0.238095	GO:0009052	0.4	0
		0.238095	GO:0009051	0.321429	0.039216
		0.238095	GO:0006518	0.166667	0
		0.238095	GO:0015833	0.0952381	0.1
		0.238095	GO:0018171	0.1	0.166667
		0.238095	GO:0017183	0	0.036364
		0.238095	GO:0018022	0.333333	0.043311
		0.238095	GO:0018026	0.333333	0
		0.238095	GO:0018401	0.266667	0.083333
		0.238095	GO:0018208	0.268398	0
		0.238095	GO:0018105	0.0743322	0.035714
		0.238095	GO:0035335	0	0.072727
		0.238095	GO:0016559	0.2	0.073529
		0.238095	GO:0007031	0.130719	0.086667
		0.238095	GO:0048441	0	0.053315
		0.238095	GO:0048451	0	0.056122
		0.238095	GO:0006432	0.333333	0.07619
		0.238095	GO:0009699	0.363636	0.032258
		0.238095	GO:0009698	0.0571429	0.333333
		0.238095	GO:0010088	0.0666667	0.049273
		0.238095	GO:0010087	0.0968661	0
		0.238095	GO:0009915	0	0
		0.227273	GO:0010233	0.0888889	0.04507
		0.222222	GO:0055062	0.106061	0.033333
		0.222222	GO:0035435	0.1	0.031339
		0.222222	GO:0006817	0.0584795	0.071429
		0.222222	GO:0006796	0.0714286	0.045584
		0.222222	GO:0006656	0	0
		0.21978	GO:0046470	0.138889	0
		0.218182	GO:0006646	0.142857	0.066667
		0.218182	GO:0006655	0.285714	0.102564
		0.214286	GO:0006661	0.333333	0
		0.214286	GO:0046856	0.0380952	0.075758
		0.214286	GO:0046488	0.333333	0
		0.214286	GO:0046854	0.0512821	0.066667
		0.214286	GO:0036092	0.3	0.043156
		0.214286	GO:0048015	0.333333	0.054945
		0.214286	GO:0015714	0	0.833333
		0.214286	GO:0015713	0.2	0
		0.212121	GO:0008654	0.112644	0.166667
		0.205128	GO:0009395	0	0
		0.2	GO:0046839	0	0
		0.2	GO:0006644	0	0
		0.2	GO:0015914	0	0
		0.2	GO:0000160	0.0904184	0.133333
		0.2	GO:0016310	0.0498396	0
		0.2	GO:0010205	0.363636	0.090726
		0.2	GO:0009640	0.0593972	0.037037
		0.2	GO:0009648	0	0
		0.2	GO:0048573	0.0666667	0
		0.2	GO:0010117	0.238095	0.060642
		0.2	GO:0000719	0	0.02924
		0.2	GO:0009853	0.292793	0.031621
		0.2	GO:0015979	0.431916	0.052381
		0.2	GO:0009765	0.6	0.052632
		0.2	GO:0009768	0.813187	0.05698
		0.2	GO:0019684	0.638889	0.040327
		0.2	GO:0009643	0.190476	0.033333
		0.2	GO:0009767	0.644444	0.049138
		0.2	GO:0009773	0.87619	0
		0.2	GO:0009772	0.9	0
		0.2	GO:0048564	0.6	0.043956
		0.2	GO:0042550	0	0.047619
		0.2	GO:0010207	0.681818	0.032609
		0.2	GO:0010206	0.505495	0.090909
		0.2	GO:0042549	0.6	0.036765
		0.2	GO:0080005	0.666667	0.083333
		0.2	GO:0009638	0.175	0.055067
		0.2	GO:0080175	0.666667	0
		0.2	GO:0048827	0	0.066667
		0.2	GO:0042372	0.311111	0.066667
		0.2	GO:0060771	0	0.022222
		0.2	GO:0010024	0.666667	0
		0.2	GO:0009832	0.045045	0.066667
		0.2	GO:0009828	0.0989247	0
		0.2	GO:0009827	0	0.066667
		0.2	GO:0009831	0.0865801	0.166667
		0.2	GO:0009664	0.131313	0
		0.2	GO:0009626	0.131694	0
		0.2	GO:0010497	0.138889	0.666667
		0.2	GO:0043572	0.5	0.066667
		0.2	GO:0009657	0.311111	0
		0.2	GO:0032544	0.981818	0
		0.2	GO:0010236	0.266667	0
		0.2	GO:0010197	0.164502	0.033333
		0.2	GO:0009944	0.0809524	0
		0.2	GO:0009555	0.0530515	0
		0.2	GO:0010584	0.141538	0.2
		0.2	GO:0009846	0.0757576	0.066667
		0.2	GO:0010152	0.0416667	0
		0.2	GO:0048235	0.124339	0.054475
		0.2	GO:0048868	0.0865801	0.047619
		0.2	GO:0009860	0.0576478	0.075
		0.2	GO:0010183	0.0562771	0.050725
		0.2	GO:0010483	0.1	0.111111
		0.2	GO:0010208	0.0727273	0.066667
		0.2	GO:0016973	0.2	0.030303
		0.2	GO:0006596	0.0666667	0.333333
		0.2	GO:0015846	0	0.040787
		0.2	GO:0000271	0.08	0
		0.2	GO:0000272	0.191176	0
		0.2	GO:0006779	0.282051	0.071429
		0.2	GO:0009958	0.107527	0
		0.2	GO:0010116	0	0.040179
		0.2	GO:0009789	0.0646154	0
		0.2	GO:0051127	0.333333	0.06
		0.2	GO:0010508	0.166667	0
		0.2	GO:0010601	0	0.2
		0.2	GO:0043085	0.4	0
		0.2	GO:0045787	0	0.032967
		0.2	GO:0010942	1	0
		0.2	GO:0045597	0	0.034483
		0.2	GO:0051781	0	0
		0.2	GO:0030307	0	0.138889
		0.2	GO:0008284	0.0619048	0.166667
		0.2	GO:0045793	0.166667	0
		0.2	GO:0010186	0.666667	0.166667
		0.2	GO:0080040	0	0
		0.2	GO:1902326	1	0
		0.2	GO:0042753	0	0
		0.2	GO:1901959	0	0.034188
		0.2	GO:0045737	0	0.042922
		0.2	GO:0031349	0.333333	0.048589
		0.2	GO:1900426	0.0909091	0.151515
		0.2	GO:1902290	0.333333	0
		0.2	GO:0002230	0	0.044444
		0.2	GO:0045962	0.285714	0.047619
		0.2	GO:0032877	0	0.058333
		0.2	GO:0045739	0	0.019608
		0.2	GO:0045723	0	0.040936
		0.2	GO:0009963	0	0.038462
		0.2	GO:0009911	0.0435606	0.083333
		0.2	GO:0010971	0.6	0.012821
		0.2	GO:0010628	0.0909091	0.035714
		0.2	GO:0009939	0.0666667	0.095238
		0.2	GO:0045927	0.333333	0.022059
		0.2	GO:0043547	0	0
		0.2	GO:0035066	0.1	0.027778
		0.2	GO:1900111	0.166667	0.074074
		0.2	GO:1900057	0.380952	0.047619
		0.2	GO:0048578	0.2	0.042735
		0.2	GO:0045836	1	0.053846
		0.2	GO:0090063	0.2	0.043956
		0.2	GO:0060213	0.333333	0
		0.2	GO:0046622	0	0
		0.2	GO:1901409	0	0.138889
		0.2	GO:0034052	0.1	0.027778
		0.2	GO:0043068	0.0363636	0
		0.2	GO:0032436	0.190476	0.166667
		0.2	GO:0045732	0	0.066667
		0.2	GO:2000379	0	0.087912
		0.2	GO:1901002	0	0
		0.2	GO:1902584	0.2	0.166667
		0.2	GO:0045899	0.7	0.1
		0.2	GO:0080151	0.333333	0.111111
		0.2	GO:1901348	0	0.1
		0.2	GO:0010030	0.0367647	0
		0.2	GO:0051091	0.333333	0.050074
		0.2	GO:1902448	0.166667	0
		0.2	GO:0009967	1	0
		0.2	GO:2000123	0	0.051062
		0.2	GO:0051176	0	0
		0.2	GO:1901672	0	0
		0.2	GO:0045944	0	0.051471
		0.2	GO:0045893	0.0555124	0.042857
		0.2	GO:0045727	0.266667	0.090909
		0.2	GO:0045901	0	0.056429
		0.2	GO:0045948	0.0666667	0.046995
		0.2	GO:0045905	0	0.04898
		0.2	GO:0007023	0.666667	0
		0.2	GO:0009791	0.04	0.333333
		0.2	GO:0048569	0.333333	0.042105
		0.2	GO:0048528	0.142857	0.052874
		0.2	GO:0006301	0.333333	0.078161
		0.2	GO:0016441	0.166667	0.072727
		0.2	GO:0035194	0.0357143	0
		0.2	GO:0055075	0.0444444	0.083333
		0.2	GO:0010107	0.3	0
		0.2	GO:0071805	0.0574713	0
		0.2	GO:0006813	0.0713854	0
		0.2	GO:0000913	0.166667	0
		0.2	GO:0009833	0.8	0.142857
		0.2	GO:0031053	0.166667	0.043956
		0.2	GO:0080022	0.0619048	0
		0.2	GO:0010072	0.030303	0.066667
		0.2	GO:0010023	0.1	0.142857
		0.2	GO:0010067	0.25	0.027778
		0.2	GO:0010599	0.333333	0
		0.2	GO:0035196	0.120879	0.07
		0.2	GO:0070919	0.333333	0.052632
		0.2	GO:0030422	0.227273	0
		0.2	GO:0010267	0.197802	0.058824
		0.2	GO:0012501	0.0588235	0.333333
		0.2	GO:0006561	0.0666667	0
		0.2	GO:0010133	0.333333	0
		0.2	GO:0015824	0	0
		0.2	GO:0010498	0.166667	0.062893
		0.2	GO:0043248	0.678571	0.018182
		0.2	GO:0043161	0.101633	0.075758
		0.2	GO:0006473	0.333333	0
		0.2	GO:0006471	0.333333	0
		0.2	GO:0046777	0.0825728	0.051282
		0.2	GO:0051865	0.166667	0.042857
		0.2	GO:0030163	0.226381	0.055556
		0.2	GO:0006461	0.190476	0
		0.2	GO:0006517	1	0.166667
		0.2	GO:0000338	0.5	0.035714
		0.2	GO:0002084	0.0666667	0.037037
		0.2	GO:0006470	0.130631	0.035714
		0.2	GO:0016926	0.0666667	0.027778
		0.2	GO:0016579	0.0597701	0.035573
		0.2	GO:0032527	0	0
		0.2	GO:0006611	0	0.030303
		0.2	GO:0006457	0.120466	0
		0.2	GO:0018344	0.238095	0.066667
		0.2	GO:0010731	0.3	0
		0.2	GO:0006486	0.0933333	0
		0.2	GO:0051260	0.0569801	0
		0.2	GO:0051289	0	0
		0.2	GO:0045037	0.358974	0.047619
		0.2	GO:0045038	1	0
		0.2	GO:0045039	0.833333	0.039409
		0.2	GO:0030150	0.294118	0.035714
		0.2	GO:0045040	0.285714	0.022727
		0.2	GO:0006606	0.161905	0.166667
		0.2	GO:0000059	0.274725	0.055969
		0.2	GO:0000060	0.190476	0.166667
		0.2	GO:0016558	0.107143	0
		0.2	GO:0016560	0.333333	0
		0.2	GO:0051205	0.2	0.1
		0.2	GO:0070534	0.666667	0
		0.2	GO:0007205	0.111111	0
		0.2	GO:0006497	0.1	0.070769
		0.2	GO:0009249	0.9	0.111111
		0.2	GO:0008104	0	0
		0.2	GO:0061512	0.0909091	0
		0.2	GO:0033365	0.1	0.042986
		0.2	GO:0034497	0.3	0.058333
		0.2	GO:0051604	0.107143	0.026316
		0.2	GO:0097428	0.166667	0.05
		0.2	GO:0019538	0.0897436	0.075758
		0.2	GO:0006513	0	0
		0.2	GO:0045116	0.047619	0.043434
		0.2	GO:0006487	0.161765	0
		0.2	GO:0018279	0.8	0.133333
		0.2	GO:0051259	0	0.073892
		0.2	GO:0000413	0.230343	0.095652
		0.2	GO:0006468	0.0651775	0.071429
		0.2	GO:0051258	0	0.044472
		0.2	GO:0000209	0.10742	0.05441
		0.2	GO:0016485	0.0676923	0.083333
		0.2	GO:0042026	0.694444	0.033333
		0.2	GO:0030091	0.0757576	0
		0.2	GO:0006621	0	0
		0.2	GO:0009306	0.212121	0.142857
		0.2	GO:0050821	0.0833333	0
		0.2	GO:0016925	0.163636	0.032967
		0.2	GO:0006605	0.272727	0.25
		0.2	GO:0045036	0.295238	0
		0.2	GO:0006612	0.333333	0.030303
		0.2	GO:0006626	0.541667	0.1
		0.2	GO:0006625	0.333333	0.333333
		0.2	GO:0006623	0.146237	0
		0.2	GO:0043328	0	0
		0.2	GO:0051262	0	0.065934
		0.2	GO:0015031	0.0992832	0.055556
		0.2	GO:0016567	0.0523975	0
		0.2	GO:0042787	0.112077	0
		0.2	GO:0032447	0	0
		0.2	GO:0018298	0.378917	0.073641
		0.2	GO:0017006	0	0.133333
		0.2	GO:0006508	0.0727451	0
		0.2	GO:0051603	0.0890269	0.018182
		0.2	GO:0015992	0.154412	0.1
		0.2	GO:0006782	0.438095	0
		0.2	GO:0009954	0	0.038462
		0.2	GO:0001522	0.166667	0
		0.2	GO:0010304	0.464286	0.333333
		0.2	GO:0009113	0.333333	0.075075
		0.2	GO:0006145	0	0.0462
		0.2	GO:0006863	0.0727273	0.066667
		0.2	GO:0015860	0.333333	0
		0.2	GO:0006164	1	0.060606
		0.2	GO:0006163	0.333333	0.038961
		0.2	GO:0015865	0.666667	0.047205
		0.2	GO:0009152	0.4	0.036667
		0.2	GO:0009150	0	0.04829
		0.2	GO:0033388	0.166667	0.05641
		0.2	GO:0019363	0	0.064386
		0.2	GO:0042823	0	0.052874
		0.2	GO:0008615	0	0
		0.2	GO:0006206	0.107143	0.035714
		0.2	GO:0043097	0.047619	0.034483
		0.2	GO:0006221	0	0.066667
		0.2	GO:0006220	0.333333	0.138889
		0.2	GO:0008616	0.333333	0
		0.2	GO:0009945	0	0
		0.2	GO:0009956	0.133333	0
		0.2	GO:0010325	0.166667	0
		0.2	GO:0072593	0.0769231	0
		0.2	GO:0007131	0.116667	0
		0.2	GO:0048544	0.142857	0.089744
		0.2	GO:0010161	0	0.047619
		0.2	GO:0010017	0.047619	0
		0.2	GO:0009585	0.0595918	0
		0.2	GO:0019253	0.590476	0.036667
		0.2	GO:0010115	0.333333	0
		0.2	GO:0009787	0.0714286	0.055523
		0.2	GO:0000381	0.166667	0.034615
		0.2	GO:0080143	0.166667	0.095238
		0.2	GO:0022603	0	0
		0.2	GO:0010359	0.5	0.060606
		0.2	GO:0031540	0.0277778	0.066667
		0.2	GO:0031537	0.333333	0.045455
		0.2	GO:0042981	0	0.166667
		0.2	GO:0032012	0.357143	0.06383
		0.2	GO:0010600	0.166667	0
		0.2	GO:0010928	0.107143	0.025
		0.2	GO:2000012	0.0384615	0
		0.2	GO:0043255	0.666667	0
		0.2	GO:0006109	0.2	0.071429
		0.2	GO:0050790	0.110294	0.019048
		0.2	GO:0090342	0	0
		0.2	GO:0051726	0.12252	0
		0.2	GO:0051302	0.0833333	0
		0.2	GO:0001558	0.0666667	0.166667
		0.2	GO:0042127	0.142857	0
		0.2	GO:0008360	0.0533333	0.076923
		0.2	GO:0008361	0.0363636	0
		0.2	GO:0010380	0.131868	0.044258
		0.2	GO:0010271	0	0.066667
		0.2	GO:0031935	0	0.053782
		0.2	GO:0042752	0.105263	0
		0.2	GO:0000079	0.0555556	0
		0.2	GO:0032465	1	0
		0.2	GO:0080036	0.1	0
		0.2	GO:0031347	0.0917647	0
		0.2	GO:1900150	0.0666667	0
		0.2	GO:2000072	0.333333	0.166667
		0.2	GO:0040034	0.666667	0.1
		0.2	GO:0048638	0.2	0.052895
		0.2	GO:0050793	0.333333	0.052632
		0.2	GO:0032875	0.4	0
		0.2	GO:0044030	0.109091	0.073563
		0.2	GO:0006282	0.1	0.057778
		0.2	GO:0006275	0.5	0.071429
		0.2	GO:0032784	0	0
		0.2	GO:0080155	0.166667	0
		0.2	GO:0045995	0.0714286	0.044444
		0.2	GO:2000014	0	0.051282
		0.2	GO:0045604	0	0.022059
		0.2	GO:0010364	0	0.028571
		0.2	GO:0010104	0	0.058824
		0.2	GO:0017157	0	0
		0.2	GO:0009909	0.0417423	0.166667
		0.2	GO:0010389	0.466667	0
		0.2	GO:0010468	0.0662338	0.009524
		0.2	GO:0006349	0.0641026	0.052107
		0.2	GO:0040029	0.0888889	0
		0.2	GO:0060968	0	0
		0.2	GO:0010371	0.333333	0
		0.2	GO:0010439	0.0833333	0.032967
		0.2	GO:0040008	0.0426651	0.064103
		0.2	GO:0010310	0.0714286	0.015152
		0.2	GO:0045088	0	0.028571
		0.2	GO:0051453	0.05	0.043956
		0.2	GO:0034765	0.0454545	0.045153
		0.2	GO:2000022	0.271429	0.045455
		0.2	GO:2000082	0	0
		0.2	GO:2000024	0.0879121	0
		0.2	GO:1901141	0	0
		0.194444	GO:0050994	0.333333	0.047619
		0.194444	GO:0043405	0	0
		0.194444	GO:0040020	0	0.054545
		0.194444	GO:0042391	0.0683761	0.052049
		0.194444	GO:0048509	0.0357143	0.166667
		0.194444	GO:0010075	0.132353	0
		0.194444	GO:0009934	0.140351	0
		0.194444	GO:0090308	0	0.047619
		0.194444	GO:0007346	0.361111	0.089744
		0.194444	GO:0030071	0	0.047619
		0.194444	GO:0060236	0.333333	0.1
		0.194444	GO:0040014	0.333333	0
		0.194444	GO:0006808	0.2	0
		0.192308	GO:0097298	0	0.035897
		0.192308	GO:0046620	0.472222	0.036508
		0.190476	GO:0044375	0.190476	0.166667
		0.190476	GO:0006885	0.219577	0
		0.190476	GO:2000762	0.285714	0
		0.190476	GO:0042325	0	0.1
		0.190476	GO:0010099	0.0555556	0
		0.190476	GO:2000028	0.0454545	0
		0.190476	GO:0010109	0.3	0
		0.190476	GO:0010363	0.0666667	0
		0.190476	GO:0080092	0.0809524	0.045584
		0.190476	GO:0043067	0	0.109091
		0.190476	GO:0042176	0.4	0.035088
		0.190476	GO:0035304	0.333333	0
		0.190476	GO:0043496	0.666667	0.010989
		0.190476	GO:0045859	0	0
		0.190476	GO:0032880	0.0555556	0
		0.190476	GO:0080163	0.244444	0.166667
		0.190476	GO:0030162	0.138889	0
		0.190476	GO:2000377	0.0789474	0
		0.190476	GO:2001020	0.666667	0.082621
		0.190476	GO:0047484	0	0.022222
		0.190476	GO:2000030	0	0
		0.190476	GO:1901000	0	0
		0.190476	GO:2000070	0.047619	0
		0.190476	GO:2001141	0.6	0.2
		0.190476	GO:0051252	0	0
		0.190476	GO:0043484	0.111111	0.047619
		0.190476	GO:2000280	0.166667	0
		0.190476	GO:0010082	0.0735294	0.044534
		0.190476	GO:2000067	0.1	0
		0.190476	GO:0080142	1	0.05798
		0.190476	GO:2000031	0.0769231	0.022222
		0.190476	GO:0010337	0.285714	0.053529
		0.190476	GO:2000652	0.0952381	0.166667
		0.190476	GO:2000032	0	0
		0.190476	GO:2000033	0.0357143	0
		0.190476	GO:0010029	0.0806723	0.333333
		0.190476	GO:0080113	0.0952381	0
		0.190476	GO:2000034	0	0.166667
		0.190476	GO:1900140	0	0.060606
		0.190476	GO:0051090	0	0.333333
		0.190476	GO:0061088	0.0714286	0.066667
		0.190476	GO:1902183	0.190476	0.045519
		0.186813	GO:0048831	0.107143	0.166667
		0.181818	GO:0009966	0.333333	0.066667
		0.181818	GO:0035542	0.333333	0
		0.181818	GO:0010581	0.333333	0
		0.181818	GO:2000904	0	0.061905
		0.181818	GO:0090333	0.0666667	0
		0.181818	GO:2000038	0.1	0.138889
		0.181818	GO:2000037	0.333333	0.047286
		0.181818	GO:0010119	0.0620783	0.054545
		0.181818	GO:1902456	0.0666667	0.042683
		0.181818	GO:0010112	0.355556	0
		0.180952	GO:0048510	0.0640394	0
		0.178571	GO:0006357	0.0685484	0.055074
		0.178571	GO:0006355	0.0405407	0.064103
		0.178571	GO:0006417	0.0776942	0
		0.178571	GO:0006446	0.387681	0
		0.178571	GO:0051510	0	0
		0.178571	GO:0010321	0.2	0.053333
		0.178571	GO:0048209	1	0.036364
		0.178571	GO:0048838	0.666667	0
		0.178571	GO:0019430	0.111111	0.066667
		0.178571	GO:0000003	0.2	0.047619
		0.178571	GO:0000712	0.133333	0.133333
		0.178571	GO:0002679	0.3	0
		0.178571	GO:0008535	1	0
		0.178571	GO:0009961	0.1	0.022222
		0.178571	GO:0009737	0.0951935	0.095238
		0.178571	GO:0009646	0.131579	0.054545
		0.178571	GO:0010044	0.0357143	0
		0.178571	GO:0034059	0.2	0.066667
		0.177778	GO:0046685	0.0769231	0.055556
		0.177778	GO:0009733	0.0491311	0.028677
		0.177778	GO:0009617	0.11236	0.04883
		0.177778	GO:0009607	0.0525641	0.1
		0.177778	GO:0009637	0.211765	0
		0.177778	GO:0009741	0.0665025	0
		0.177778	GO:0046686	0.111416	0
		0.177778	GO:0051592	0	0.1
		0.177778	GO:0009743	0	0
		0.177778	GO:0010037	0	0
		0.175824	GO:0043157	0	0.12381
		0.175824	GO:0010200	0.354259	0
		0.173684	GO:0009409	0.0892814	0.333333
		0.171429	GO:0046688	0.145455	0.333333
		0.166667	GO:0046898	0	0
		0.166667	GO:0009735	0.143829	0
		0.166667	GO:0009269	0.213235	0.066667
		0.166667	GO:0034976	0.323529	0.166667
		0.166667	GO:0009723	0.0646177	0
		0.166667	GO:0010218	0.12091	0.04983
		0.166667	GO:0009413	0.333333	0.049087
		0.166667	GO:0050826	0.0190476	0
		0.166667	GO:0009750	0.0761905	0.3
		0.166667	GO:0009620	0.117398	0.047619
		0.166667	GO:0010332	0.166667	0.066667
		0.166667	GO:0009739	0.0473385	0
		0.166667	GO:0009749	0.0687831	0
		0.166667	GO:0009408	0.146099	0.04
		0.166667	GO:0009635	0.047619	0.085714
		0.166667	GO:0080027	0.0555556	0.133333
		0.166667	GO:0009644	0.205882	0
		0.166667	GO:0009725	0.111111	0.045455
		0.166667	GO:0042542	0.15102	0
		0.166667	GO:0001666	0.0714286	0.016667
		0.166667	GO:0080026	0	0.052101
		0.166667	GO:0009625	0.110526	0
		0.166667	GO:0010212	0.166667	0.047619
		0.166667	GO:0010039	0.0659341	0.166667
		0.166667	GO:0009753	0.078094	0.035714
		0.166667	GO:0080167	0.0850148	0.2
		0.166667	GO:0033591	0	0.2
		0.166667	GO:0010288	0	0.1
		0.166667	GO:0009642	0.272727	0
		0.166667	GO:0009416	0.076868	0.166667
		0.166667	GO:0010244	0.0666667	0.2
		0.166667	GO:0009645	0.5	0.088889
		0.166667	GO:0010555	0.142857	0.015789
		0.166667	GO:0009612	0.285714	0
		0.166667	GO:0010038	0	0.009524
		0.166667	GO:0010188	0.266667	0
		0.166667	GO:0051788	1	0.083333
		0.166667	GO:0002237	0.228571	0
		0.166667	GO:0002238	0.133333	0.027778
		0.166667	GO:0002240	0	0.055556
		0.166667	GO:0009624	0.0495192	0
		0.166667	GO:0010167	0.0701754	0
		0.166667	GO:0007584	0	0
		0.166667	GO:0002239	0	0.035714
		0.166667	GO:0006970	0.0993279	0.027692
		0.166667	GO:0051707	0.0992908	0
		0.166667	GO:0006979	0.0708159	0
		0.166667	GO:0010193	0.161376	0.066667
		0.166667	GO:1901562	0	0.030303
		0.166667	GO:0080183	0.333333	0.057624
		0.166667	GO:0000302	0.0632411	0
		0.166667	GO:0010114	0.115634	0
		0.166667	GO:0009639	0.0504032	0.055556
		0.166667	GO:0009751	0.0756839	0.333333
		0.166667	GO:1902074	0.0666667	0.066667
		0.166667	GO:0009651	0.082824	0
		0.166667	GO:0010272	0	0.333333
		0.166667	GO:0000304	0.266667	0.065934
		0.166667	GO:0042594	0.192308	0.1
		0.166667	GO:0006950	0.0703053	0.333333
		0.166667	GO:1902347	0.2	0.060395
		0.166667	GO:0009744	0.0828283	0.095238
		0.166667	GO:0009610	0	0.107143
		0.166667	GO:0009266	0.104762	0
		0.166667	GO:0009636	0.138721	0.1
		0.166667	GO:0006986	0.2	0.037805
		0.166667	GO:0009411	0.121212	0.05
		0.166667	GO:0010224	0.104827	0.052419
		0.166667	GO:0010225	0.190476	0.05399
		0.166667	GO:0009615	0.0757576	0.0633
		0.166667	GO:0009415	0.227273	0.066667
		0.166667	GO:0009414	0.112099	0.1
		0.166667	GO:0009611	0.130047	0.04153
		0.166667	GO:0009410	0	0
		0.166667	GO:0010165	0.666667	0.011696
		0.166667	GO:0010043	0.0730769	0.022222
		0.166667	GO:0042147	0.216374	0.1
		0.166667	GO:0006890	0.25641	0
		0.166667	GO:0010306	0.166667	0.047619
		0.166667	GO:0048511	0.0894737	0
		0.166667	GO:0009231	0.0714286	0
		0.166667	GO:0000027	0.810458	0.027778
		0.166667	GO:0042273	0.535714	0.066667
		0.166667	GO:0000055	0.166667	0.060606
		0.166667	GO:0000028	0.916667	0.1
		0.166667	GO:0042274	0.777778	0.142857
		0.166667	GO:0000054	0.166667	0
		0.166667	GO:0042254	0.584532	0
		0.166667	GO:0006401	0	0
		0.166667	GO:0006405	0.166667	0.041667
		0.166667	GO:0016246	0	0.055556
		0.166667	GO:0016070	0.416667	0.026316
		0.166667	GO:0001510	0.436364	0
		0.166667	GO:0009451	0.115942	0.055556
		0.166667	GO:0090502	0.238095	0.036364
		0.166667	GO:0043631	0.333333	0
		0.166667	GO:0006396	0.113168	0.166667
		0.166667	GO:0010501	0.339181	0
		0.166667	GO:0008380	0.1112	0
		0.166667	GO:0000394	0.166667	0
		0.166667	GO:0051214	0.666667	0
		0.166667	GO:0006278	0	0
		0.166667	GO:0080188	0.104762	0.059524
		0.166667	GO:0048829	0.131868	0.065359
		0.166667	GO:0048364	0.0541568	0
		0.166667	GO:0010053	0.0326797	0.095238
		0.166667	GO:0080147	0.0877193	0.064677
		0.166667	GO:0048765	0.164835	0.027778
		0.166667	GO:0048768	0.153846	0.666667
		0.166667	GO:0048767	0.153627	0.166667
		0.166667	GO:0048766	0	0
		0.166667	GO:0010449	0.0909091	0.023656
		0.166667	GO:0010071	0.333333	0
		0.166667	GO:0010015	0.0380952	0
		0.166667	GO:0022622	0.1	0
		0.166667	GO:0016075	0.1	0
		0.166667	GO:0006407	1	0.043956
		0.166667	GO:0031167	0.333333	0.054315
		0.166667	GO:0000154	0.333333	0.021978
		0.166667	GO:0006364	0.436277	0.098901
		0.166667	GO:0006556	0.5	0.036364
		0.166667	GO:0009697	0.190476	0.072727
		0.166667	GO:0009863	0.117647	0.093061
		0.166667	GO:0009696	0.0666667	0.05291
		0.166667	GO:0031146	0.0454545	0.044444
		0.166667	GO:0009834	0.133333	0.058824
		0.166667	GO:0080117	0.166667	0.052049
		0.166667	GO:0019748	0.0643275	0.013072
		0.166667	GO:0044550	0.0455564	0.047848
		0.166667	GO:0010223	0.0285714	0.044444
		0.166667	GO:0032940	0	0
		0.166667	GO:0010214	0.0294118	0.047619
		0.166667	GO:0048316	0.0641258	0.056497
		0.166667	GO:0010162	0.0549451	0.029412
		0.166667	GO:0009845	0.0409207	0.3
		0.166667	GO:0010431	0.0519481	0
		0.166667	GO:0048317	0.0952381	0
		0.166667	GO:0010344	0.2	0.025641
		0.166667	GO:0090351	0.114286	0
		0.166667	GO:0001887	0.166667	0.037805
		0.166667	GO:0048442	0	0.032967
		0.166667	GO:0042989	0.3	0.049911
		0.166667	GO:0009070	0	0.055556
		0.166667	GO:0016106	0	0.036923
		0.166667	GO:0019953	0.0578947	0.044776
		0.166667	GO:0009641	0.0512821	0.036364
		0.166667	GO:0019632	0.2	0.060883
		0.166667	GO:0048367	0.0569728	0.041369
		0.166667	GO:0010016	0.0277778	0.052139
		0.166667	GO:0048575	0	0
		0.166667	GO:0006465	0.290909	0.049261
		0.166667	GO:0007165	0.0508612	0.066667
		0.166667	GO:0060776	0	0
		0.166667	GO:0007338	0	0
		0.166667	GO:0010343	1	0.053333
		0.166667	GO:0007062	0.0909091	0.042674
		0.166667	GO:0009647	0	0.071429
		0.166667	GO:0007264	0.125859	0.064327
		0.166667	GO:0055078	0	0.2
		0.166667	GO:0006814	0.0615764	0.076923
		0.166667	GO:0016444	0.361111	0.166667
		0.166667	GO:0010262	0.133333	0.166667
		0.166667	GO:0010094	0	0.036364
		0.166667	GO:0010093	0.0222222	0
		0.166667	GO:0048833	0	0.1
		0.166667	GO:0008295	0.1	0.044444
		0.166667	GO:0008216	0.166667	0.1
		0.166667	GO:0030148	0.0444444	0
		0.166667	GO:0006665	0.666667	0
		0.166667	GO:0051225	0.428571	0
		0.166667	GO:0000245	0.785714	0.066667
		0.166667	GO:0000387	0.581818	0.051393
		0.166667	GO:0000244	0	0.035573
		0.166667	GO:0080110	0.52381	0
		0.166667	GO:0006614	0.133333	0.333333
		0.166667	GO:0006617	0	0
		0.166667	GO:0048443	0.0350877	0.057143
		0.166667	GO:0080086	0.107143	0.050575
		0.166667	GO:0019252	0.250575	0.065854
		0.166667	GO:0005983	0.382353	0.060606
		0.166667	GO:0005982	0.153846	0.333333
		0.166667	GO:0019827	0.0277778	0.047619
		0.166667	GO:0010222	0	0.035088
		0.166667	GO:0006694	0.142857	0.043333
		0.166667	GO:0008202	0.166667	0.166667
		0.166667	GO:0016126	0.146515	0
		0.166667	GO:0016125	0.0451613	0
		0.166667	GO:0090332	0.106061	0.177778
		0.166667	GO:0010374	0.333333	0
		0.166667	GO:0010103	0.107143	0
		0.166667	GO:0010375	0.1	0
		0.166667	GO:0010440	0	0
		0.166667	GO:0010118	0.0615385	0
		0.166667	GO:0042148	0.047619	0.166667
		0.166667	GO:0010345	0.0955882	0
		0.166667	GO:0005986	0.137255	0
		0.166667	GO:0005987	0	0.166667
		0.166667	GO:0005985	0.0904762	0.333333
		0.166667	GO:0015770	0.0666667	0.042735
		0.166667	GO:0010182	0.046798	0.090909
		0.166667	GO:0000103	0.114983	0.064126
		0.166667	GO:0019419	0.666667	0.032967
		0.166667	GO:0008272	0	0.054945
		0.166667	GO:0006790	0.125	0.083871
		0.166667	GO:0010098	0.0952381	0.065539
		0.166667	GO:0007129	0	0.166667
		0.166667	GO:0006949	0.164835	0.036364
		0.166667	GO:0009627	0.110661	0.052054
		0.166667	GO:0009862	0.0879121	0
		0.166667	GO:0016233	0.166667	0.047431
		0.166667	GO:0000723	0.0857143	0.064615
		0.166667	GO:0007004	0	0
		0.166667	GO:0031627	0.0897436	0
		0.166667	GO:0016114	0.0701754	0.046987
		0.166667	GO:0046654	0.138889	0.070968
		0.166667	GO:0035999	0.0666667	0.066667
		0.166667	GO:0046653	0.333333	0
		0.166667	GO:0046901	0.333333	0
		0.166667	GO:0046900	0.666667	0
		0.166667	GO:0033014	0.333333	0.333333
		0.166667	GO:0080003	1	0.043011
		0.166667	GO:0009228	0.142857	0
		0.166667	GO:0009229	0.1	0.035714
		0.166667	GO:0009652	0	0
		0.166667	GO:0009088	0.25	0
		0.166667	GO:0006435	0	0.07619
		0.166667	GO:0010027	0.484848	0.035714
		0.166667	GO:0009407	0.132927	0
		0.166667	GO:0006368	0	0
		0.166667	GO:0042991	0.1	0
		0.166667	GO:0042793	0.821429	0
		0.166667	GO:0006366	0.00653595	0
		0.166667	GO:0006367	0.177778	0
		0.166667	GO:0006384	0	0
		0.166667	GO:0006351	0.0394736	0
		0.166667	GO:0006412	0.471863	0.035714
		0.166667	GO:0006414	0.250649	0
		0.166667	GO:0006452	0	0.333333
		0.166667	GO:0006413	0.18807	0.081871
		0.166667	GO:0006415	0.166667	0
		0.166667	GO:0007169	0.139608	0.063768
		0.166667	GO:0055085	0.0448707	0.044444
		0.166667	GO:0010148	0	0
		0.166667	GO:0006810	0.057976	0.046214
		0.166667	GO:0046741	0.166667	0
		0.166667	GO:0046739	0.166667	0
		0.166667	GO:0005992	0.0909091	0.045455
		0.166667	GO:0006099	0.233816	0
		0.166667	GO:0010054	0.333333	0
		0.166667	GO:0010091	0.0671937	0
		0.166667	GO:0010026	0.0392157	0
		0.166667	GO:0010090	0.0666667	0.053272
		0.166667	GO:0048629	0.666667	0.055814
		0.166667	GO:0019432	0.0545455	0.035714
		0.166667	GO:0035436	0	0
		0.166667	GO:0042939	0.333333	0.036364
		0.166667	GO:0016104	0	0
		0.166667	GO:0042780	0.333333	0.025641
		0.166667	GO:0034414	0.333333	0.054545
		0.166667	GO:0043039	0.333333	0
		0.166667	GO:0006418	0.315789	0.044444
		0.166667	GO:0030488	0.638889	0.04414
		0.166667	GO:0006400	0.110294	0.055905
		0.166667	GO:0008033	0.246667	0.030303
		0.166667	GO:0006388	0.0666667	0.041463
		0.166667	GO:0034227	0	0
		0.166667	GO:0002098	0.0357143	0.016667
		0.166667	GO:0000162	0.217949	0.011696
		0.166667	GO:0007021	0.380952	0.026667
		0.166667	GO:0006571	0.2	0.106061
		0.166667	GO:0006572	0.333333	0.030303
		0.166667	GO:0006744	0.163636	0
		0.166667	GO:0006511	0.121575	0
		0.166667	GO:0033320	0.166667	0
		0.166667	GO:0072334	0.166667	0
		0.166667	GO:0006011	0.166667	0
		0.166667	GO:0015786	0.1	0
		0.166667	GO:0006065	0.666667	0.060718
		0.166667	GO:0033358	0.4	0.047619
		0.166667	GO:0033356	0	0
		0.166667	GO:0006048	0.142857	0.066667
		0.166667	GO:0006047	0	0.032967
		0.166667	GO:0010253	0.5	0
		0.166667	GO:0044206	0.0666667	0.066667
		0.166667	GO:0009826	0.0765351	0.043697
		0.166667	GO:0006636	0.192308	0.068421
		0.166667	GO:0006212	1	0
		0.166667	GO:0000050	1	0.040541
		0.166667	GO:0015840	0.333333	0.026316
		0.166667	GO:0010136	0	0
		0.166667	GO:0006228	0	0.076023
		0.166667	GO:0009650	0.2	0.066667
		0.166667	GO:0007035	0.266667	0.017544
		0.166667	GO:0006624	0.266667	0.040719
		0.166667	GO:0070072	0	0.043265
		0.166667	GO:0007034	0.194737	0
		0.166667	GO:0007033	0.191667	0
		0.166667	GO:0009099	0.333333	0.090909
		0.166667	GO:0006574	0.107143	0
		0.166667	GO:0001944	0.147186	0.1
		0.166667	GO:0010050	0.190476	0.1
		0.166667	GO:0010228	0.0406886	0.067368
		0.166667	GO:0010048	0	0.1
		0.166667	GO:0042761	0.115385	0.333333
		0.166667	GO:0000038	0.141026	0.031339
		0.166667	GO:0048278	0.0797101	0
		0.166667	GO:0006904	0.12437	0
		0.166667	GO:0006906	0.119488	0.047619
		0.166667	GO:0048280	0.138889	0
		0.166667	GO:0016050	0	0
		0.166667	GO:0016192	0.141935	0
		0.166667	GO:0016032	0.0738636	0.034135
		0.166667	GO:0046786	0.166667	0.1
		0.166667	GO:0009616	0.238095	0.071429
		0.166667	GO:0042819	0	0
		0.166667	GO:0010189	0.222222	0
		0.166667	GO:0030104	0	0.166667
		0.166667	GO:0006833	0.247619	0.036923
		0.166667	GO:0010025	0.169935	0.051282
		0.166667	GO:0016055	0.047619	0.1
		0.166667	GO:0009115	0.333333	0.060606
		0.166667	GO:0016123	0.466667	0
		0.166667	GO:0016122	0	0
		0.166667	GO:0045492	0.0714286	0.066667
		0.166667	GO:0045493	0.133333	0.047312
		0.166667	GO:0045491	0.0666667	0.2
		0.166667	GO:0010051	0.0769231	0
		0.166667	GO:0010089	0.0543478	0.1
		0.166667	GO:0048759	0	0
		0.166667	GO:0009969	0.0363636	0
		0.166667	GO:0010411	0.128205	0.333333
		0.166667	GO:0055069	0.1	0
		0.166667	GO:0071577	0.043956	0
		0.166667	GO:0006829	0.0666667	0
		0.166667	GO:0010069	0.666667	0
		0.166667	GO:1903507	0.525641	0.1
		0.166667	GO:1904143	0.333333	0
		0.166667	GO:0090603	0.333333	0.015152
		0.166667	GO:1903830	0.266667	0.071429
		0.166667	GO:0098655	0.0916667	0.044444
		0.166667	GO:0098656	0.0363636	0
		0.166667	GO:0090630	0	0.2
		0.166667	GO:0098869	0	0
		0.166667			0.1
		0.166667			0
		0.166667			0
		0.166667			0.066667
		0.166667			0.333333
		0.166667			0
		0.166667			0.333333
		0.166667			0.066667
		0.166667			0
		0.166667			0
		0.166667			0.071429
		0.166667			0
		0.166667			0
		0.166667			0
		0.166667			0.047619
		0.166667			0.044118
		0.166667			0.064103
		0.166667			0
		0.166667			0.048036
		0.166667			0.066667
		0.166667			0.047619
		0.166667			0
		0.166667			0
		0.166667			0.055336
		0.166667			0.2
		0.166667			0.044118
		0.166667			0
		0.166667			0
		0.166667			0.035562
		0.166667			0
		0.166667			0.095238
		0.166667			0
		0.166667			0.036364
		0.166667			0
		0.166667			0
		0.166667			0.047619
		0.166667			0.040936
		0.166667			0.1
		0.166667			0.027778
		0.166667			0
		0.166667			0.076923
		0.166667			0
		0.166667			0
		0.166667			0.142857
		0.166667			0
		0.166667			0.2
		0.166667			0.061591
		0.166667			0.066667
		0.166667			0
		0.166667			0.333333
		0.166667			0.060606
		0.166667			0
		0.166667			0.333333
		0.166667			0.053156
		0.166667			0
		0.166667			0.044444
		0.166667			0.045455
		0.166667			0
		0.166667			0.1
		0.166667			0.035714
		0.166667			0
		0.166667			0.111111
		0.166667			0.111111
		0.166667			0.095238
		0.166667			0.027778
		0.166667			0.06
		0.166667			0
		0.166667			0
		0.166667			0
		0.166667			0
		0.166667			0.035714
		0.166667			0.055362
		0.166667			0.1
		0.166667			0
		0.166667			0.038095
		0.166667			0
		0.166667			0.1
		0.166667			0.062718
		0.166667			0.032967
		0.166667			0
		0.166667			0
		0.166667			0.110294
		0.166667			0.026316
		0.166667			0.333333
		0.166667			0.166667
		0.166667			0.009524
		0.166667			0
		0.166667			0
		0.166667			0
		0.166667			0.029339
		0.166667			0
		0.166667			0.045891
		0.166667			0
		0.166667			0
		0.166667			0.041463
		0.166667			0.043077
		0.166667			0
		0.166667			0
		0.166667			0.042587
		0.166667			0.052288
		0.166667			0
		0.166667			0.047619
		0.166667			0.045752
		0.166667			0.047619
		0.166667			0.066667
		0.166667			0
		0.166667			0.041667
		0.166667			0.666667
		0.166667			0.073333
		0.166667			0.074074
		0.166667			0.038462
		0.166667			0.045752
		0.166667			0.047619
		0.166667			0
		0.166667			0
		0.166667			0.1
		0.166667			0.032184
		0.166667			0
		0.166667			0.109091
		0.166667			0
		0.166667			0.047619
		0.166667			0.072727
		0.166667			0
		0.166667			0
		0.166667			0
		0.166667			0.066667
		0.166667			0
		0.166667			0.1
		0.166667			0
		0.166667			0.052632
		0.166667			0.166667
		0.166667			0
		0.166667			0
		0.166667			0.049261
		0.166667			0.066667
		0.166667			0
		0.166667			0.044981
		0.166667			0
		0.166667			0.032609
		0.166667			0.050979
		0.166667			0
		0.166667			0
		0.166667			0
		0.166667			0.071429
		0.166667			0
		0.166667			0
		0.166667			0.035714
		0.166667			0
		0.166667			0
		0.166667			0
		0.166667			0
		0.166667			0
		0.166667			0.027778
		0.166667			0
		0.166667			0.048297
		0.166667			0
		0.166667			0.066667
		0.166667			0.036364
		0.166667			0
		0.166667			0.028049
		0.166667			0.033333
		0.166667			0
		0.166667			0.105376
		0.166667			0.114286
		0.166667			0.098901
		0.166667			0.083333
		0.166667			0.048989
		0.166667			0.047619
		0.166667			0
		0.166667			0
		0.166667			0.055662
		0.166667			0.054789
		0.166667			0.066667
		0.166667			0
		0.166667			0.078431
		0.166667			0.166667
		0.166667			0.047619
		0.166667			0.054924
		0.166667			0.095238
		0.166667			0.133333
		0.166667			0.036765
		0.166667			0.085714
		0.166667			0
		0.166667			0.066667
		0.166667			0.051471
		0.166667			0
		0.166667			0.049299
		0.166667			0.054966
		0.166667			0.041112
		0.166667			0.166667
		0.166667			0
		0.166667			0.333333
		0.166667			0.060606
		0.166667			0
		0.166667			0
		0.166667			0
		0.166667			0
		0.166667			0.333333
		0.166667			0
		0.166667			0
		0.166667			0
		0.166667			0
		0.166667			0
		0.166667			0
		0.166667			0
		0.166667			0
		0.166667			0.02
		0.166667			0
		0.166667			0.057624
		0.166667			0
		0.166667			0.066176
		0.166667			0
		0.166667			0
		0.166667			0.03003
		0.166667			0.095238
		0.166667			0.067016
		0.166667			0.022222
		0.166667			0.083333
		0.166667			0
		0.166667			0.019763
		0.166667			0
		0.166667			0.066387
		0.166667			0
		0.166667			0.056588
		0.166667			0
		0.166667			0.05311
		0.166667			0
		0.166667			0.063861
		0.166667			0.333333
		0.166667			0.333333
		0.166667			0
		0.166667			0.036842
		0.166667			0.062431
		0.166667			0.043633
		0.166667			0.060213
		0.166667			0.08007
		0.166667			0.049417
		0.166667			0.036523
		0.166667			0.166667
		0.166667			0.053728
		0.166667			0.047894
		0.166667			0.022059
		0.166667			0
		0.166667			0
		0.166667			0
		0.166667			0.266667
		0.166667			0.022222
		0.166667			0.036923
		0.166667			0
		0.166667			0.2
		0.166667			0.066667
		0.166667			0
		0.166667			0.138889
		0.166667			0.067194
		0.166667			0
		0.166667			0.047619
		0.166667			0.028571
		0.166667			0
		0.166667			0
		0.166667			0
		0.166667			0.053006
		0.166667			0.038095
		0.166667			0.040577
		0.166667			0
		0.166667			0.066667
		0.166667			0
		0.166667			0
		0.166667			0.047619
		0.166667			0
		0.166667			0.071429
		0.166667			0
		0.166667			0.052235
		0.166667			0
		0.166667			0
		0.166667			0.057839
		0.166667			0
		0.166667			0.03268
		0.166667			0.166667
		0.166667			0.088889
		0.166667			0.058824
		0.166667			0.022222
		0.166667			0
		0.166667			0.071429
		0.166667			0.107143
		0.166667			0
		0.166667			0.333333
		0.166667			0
[truncated: 89,853 more rows]

## Sheet: Sheet1B
Supplemental Table 1B - Datasets and their PCC thresholds
Column A: dataset name, Column B: PCC at the 95th percentile of random distribution
Dataset	PCC95
ABIOSHOOT	0.522393
BIOSHOOT	0.594877
ABIOBIOSHOOT	0.466227
ABIO ROOT	0.505682
STRESSFC	0.404774
HORMONEFC	0.493337
STRESSINT	0.762565
DEVELOPMENT	0.590001
LIGHT	0.896428
STRESSDEVLIGHT	0.648918
HORMONEINT	0.507372
DIURNAL	0.469737
NASCARRAY	0.356

## Sheet: Sheet1C
Supplemental Table 1C - Pathway EC Percentile matrix
Column A: number of genes annotated to pathways using experimental evidences , Column B: IDs of A.thaliana metabolic pathways, Column C: pathway information, Column D-P: Pathway EC Percentiles based on ECexp
			EC Percentile
Number of Genes with experimental evidence	Pathway	Pathway info	1ABIOSHOOT	2BIOSHOOT	3ABIOBIOSHOOT	4ABIO ROOT	5STRESSFC	6HORMONEFC	7STRESSINT	8DEVELOPMENT	9LIGHT	10STRESSDEVLIGHT	11HORMONEINT	12DIURNAL	13NASCARRAY
6	ALACAT2-PWY	alanine degradation II (to D-lactate)	95.0284	72.2489	88.7205	26.4061	83.8188	84.1288	94.5611	26.1266	29.8886	26.6135	94.6201	88.5197	77.7042
4	ALANINE-DEG3-PWY	alanine degradation III	89.9389	89.8646	89.8646	26.4061	99.607	25.9389	99.345	26.1266	29.8886	26.6135	99.4585	89.5808	20.6402
4	ALANINE-SYN2-PWY	alanine biosynthesis II	89.9389	89.8646	89.8646	26.4061	99.607	25.9389	99.345	26.1266	29.8886	26.6135	99.4585	89.5808	20.6402
4	ARGSYNBSUB-PWY	arginine biosynthesis II (acetyl cycle)	99.976	99.4629	99.9847	99.6681	99.9891	99.7773	89.4454	99.9782	29.8886	99.8079	99.9825	99.714	96.2472
3	ASPARAGINE-BIOSYNTHESIS	asparagine biosynthesis I	99.6725	26.5764	26.3341	99.4716	99.607	99.5764	27.1332	26.1266	29.8886	26.6135	27.1572	25.9214	20.6402
5	ASPARTATE-DEG1-PWY	aspartate degradation I	26.2969	84.0437	26.3341	83.6616	83.8188	96.0917	27.1332	26.1266	29.8886	83.5699	83.9039	89.5808	88.9625
5	ASPARTATESYN-PWY	aspartate biosynthesis	26.2969	84.0437	26.3341	83.6616	83.8188	96.0917	27.1332	26.1266	29.8886	83.5699	83.9039	89.5808	88.9625
4	BSUBPOLYAMSYN-PWY	spermidine biosynthesis I	89.9389	89.8646	89.8646	99.4716	99.607	25.9389	89.4454	26.1266	29.8886	26.6135	27.1572	25.9214	20.6402
8	CALVIN-PWY	Calvin-Benson-Bassham cycle	99.9389	99.9345	99.9563	61.7031	99.9738	96.2096	99.869	99.952	29.8886	99.9432	99.8035	99.7729	97.7925
4	CAMALEXIN-SYN	camalexin biosynthesis	99.7904	99.786	99.8341	99.4716	99.8253	99.5764	89.4454	99.7074	29.8886	99.6834	99.4585	99.5852	89.1832
9	CHLOROPHYLL-SYN	chlorophyllide <i>a</i> biosynthesis I	99.8515	99.9716	99.9563	70.0218	99.9738	94.5939	99.9389	99.952	98.9345	99.9432	95.559	99.7686	98.4547
6	CITRULBIO-PWY	citrulline biosynthesis	26.2969	72.2489	88.7205	26.4061	94.9039	95.1507	27.1332	83.8275	29.8886	26.6135	95.8341	25.9214	67.3289
4	COA-PWY	coenzyme A biosynthesis	26.2969	26.5764	26.3341	26.4061	25.9127	25.9389	27.1332	26.1266	29.8886	26.6135	99.4585	25.9214	97.5717
7	CYSTSYN-PWY	cysteine biosynthesis I	68.5459	68.6943	68.0873	89.476	67.7773	89.9476	27.1332	89.4192	29.8886	26.6135	94.0087	81.6026	57.3951
10	DETOX1-PWY	superoxide radicals degradation	72.3493	87.2926	88.7205	72.1834	87.345	71.4323	86.7773	87.1004	29.8886	79.3974	99.4585	71.5633	70.8609
10	ETHYL-PWY	ethylene biosynthesis I (plants)	79.8428	56.1354	71.8996	95.3886	95.5022	87.5066	27.1332	79.6288	29.8886	26.6135	88.4367	71.5633	69.7572
3	FASYN-ELONG-PWY	fatty acid elongation -- saturated	99.8559	99.9716	99.8341	99.9803	99.9891	99.5764	99.345	99.9782	29.8886	99.8079	99.4585	99.9738	96.0265
8	GALACTMETAB-PWY	galactose degradation II	86.3319	89.7031	86.0349	61.7031	76.0611	86.3275	27.1332	76.6245	29.8886	62.0131	85.8996	94.0262	82.34
6	GLNSYN-PWY	glutamine biosynthesis I	72.3493	26.5764	26.3341	88.3843	71.5371	25.9389	27.1332	26.1266	29.8886	26.6135	88.4367	71.5633	66.2252
21	GLUCONEO-PWY	gluconeogenesis I	94.2183	94.0568	95.3886	80.214	95.4454	87.0917	89.2795	89.5415	66.5459	93.6288	95.2969	95.7205	95.1435
17	GLYCOLYSIS	glycolysis I	87.6594	95.6638	95.4017	94.7009	95.6245	87.5502	83.548	89.5415	60.1747	88.3406	89.5197	93.8952	92.4945
12	GLYOXYLATE-BYPASS	glyoxylate cycle	89.9389	89.8646	95.4017	87.0568	95.738	90.0699	78.2052	80.3886	29.8886	85.5721	99.4585	95.8996	87.638
6	GLYSYN2-PWY	glycine biosynthesis	99.6725	99.4978	99.5568	94.7009	99.6397	99.6026	99.4192	94.7467	75.8777	94.7358	99.8035	99.6201	83.223
3	GLYSYN-ALA-PWY	glycine biosynthesis III	99.976	99.9716	99.9847	26.4061	99.9891	99.7773	99.9389	99.5459	29.8886	99.4934	99.9825	99.9738	77.7042
4	HEME-BIOSYNTHESIS-II	heme biosynthesis from uroporphyrinogen-III I	89.9389	99.6507	99.7183	26.4061	99.7511	90.0699	99.6201	99.7074	29.8886	99.6834	89.7118	99.714	97.5717
10	HISTSYN-PWY	histidine biosynthesis	96.1572	99.7773	99.8297	99.4716	99.821	96.2052	79.3188	99.5459	29.8886	99.5764	99.4585	99.6463	96.0265
4	HOMOSERSYN-PWY	homoserine biosynthesis	99.7904	99.4629	99.7183	99.9803	99.607	99.7773	27.1332	99.9782	29.8886	99.976	99.4585	99.5852	93.1567
8	ILEUDEG-PWY	isoleucine degradation I	94.2052	86.1485	89.7686	89.476	94.1135	59.9039	76.8821	60.9301	69.0611	62.0131	89.4847	89.4585	81.2362
6	ILEUSYN-PWY	isoleucine biosynthesis I (from threonine)	99.6725	99.5153	99.5568	94.7009	99.6397	99.7751	72.7074	95.5808	29.8886	99.5437	99.8035	99.6201	59.6026
12	LEU-DEG2-PWY	leucine degradation I	95.7162	89.8646	95.4978	95.5066	95.6245	90.0699	93.6332	71.3974	88.7686	86.9083	94.0524	95.8996	87.638
9	LEUSYN-PWY	leucine biosynthesis	99.7249	99.4803	99.6026	95.8384	99.607	99.5764	63.3624	96.1092	29.8886	95.8908	99.6987	95.7445	67.3289
8	LIPAS-PWY	triacylglycerol degradation	76.9083	76.7249	76.4236	85.7118	76.0611	86.3275	27.1332	93.8384	94.2402	26.6135	63.3624	60.1266	75.0552
18	LIPASYN-PWY	phospholipases	89.7904	77.869	87.4323	83.6616	80.0786	87.5502	54.3712	58.5983	80.6987	53.2969	86.476	87.0611	66.6667
4	LYSINE-DEG2-PWY	lysine degradation II	89.9389	89.8646	89.8646	99.4716	89.917	90.0699	89.4454	89.5546	29.8886	89.5721	89.7118	99.9738	97.5717
10	MALATE-ASPARTATE-SHUTTLE-PWY	aspartate degradation II	88.7773	79.6507	88.7205	86.9127	93.9956	95.8603	57.8865	72.0786	29.8886	86.7424	95.4323	95.7445	87.638
3	MANNOSYL-CHITO-DOLICHOL-BIOSYNTHESIS	dolichyl-diphosphooligosaccharide biosynthesis	99.6725	99.786	99.5066	99.4716	99.9891	99.5764	27.1332	26.1266	29.8886	26.6135	99.8122	25.9214	82.7815
7	NONMEVIPP-PWY	methylerythritol phosphate pathway	99.6769	95.8646	99.6026	94.0262	99.821	67.2969	99.869	99.8166	73.9083	99.786	89.4847	99.655	97.5717
5	OXIDATIVEPENT-PWY	pentose phosphate pathway (oxidative branch)	84.1616	94.8821	83.8821	83.6616	83.8188	84.1288	83.548	94.7467	29.8886	83.5699	83.9039	83.7118	89.8455
5	PANTO-PWY	phosphopantothenate biosynthesis I	95.0284	84.0437	83.8821	83.6616	83.8188	25.9389	27.1332	26.1266	29.8886	26.6135	27.1572	83.7118	86.5342
6	PWY0-1182	trehalose degradation II (trehalase)	26.2969	26.5764	26.3341	26.4061	25.9127	88.8777	27.1332	26.1266	29.8886	26.6135	88.4367	67.8166	83.223
7	PWY0-1319	CDP-diacylglycerol biosynthesis II	82.0568	95.8646	95.5764	26.4061	95.5895	81.9869	89.2096	81.7991	29.8886	68.5459	70.214	94.2533	63.3554
4	PWY0-163	salvage pathways of pyrimidine ribonucleotides	99.6725	89.8646	99.5066	26.4061	99.607	99.7074	89.4454	99.5459	29.8886	89.5721	99.4585	99.5852	77.2627
9	PWY0A-6303	methyl indole-3-acetate interconversion	87.4498	89.8646	79.2576	76.4803	60.0218	86.3275	27.1332	60.9301	69.0611	26.6135	85.8996	76.1441	55.1876
7	PWY-1001	cellulose biosynthesis	99.6769	94.3013	99.607	99.7817	99.821	99.6026	93.8777	99.5852	82.048	99.5764	95.476	95.8996	82.5607
15	PWY-101	photosynthesis light reactions	99.9389	99.9716	99.9847	95.5764	99.9891	95.1507	99.9389	99.952	98.9345	99.976	99.5808	99.9432	98.4547
7	PWY-102	gibberellin inactivation I (2&beta;-hydroxylation)	89.7904	89.7031	81.8297	89.476	81.6507	67.2969	69.7118	26.1266	29.8886	26.6135	70.214	88.5197	88.0795
16	PWY-1042	glycolysis IV (plant cytosol)	80.5415	95.4279	94.179	89.5022	94.3275	79.2576	83.548	89.5415	60.1747	88.3406	80.6812	88.5197	92.936
14	PWY-1121	suberin biosynthesis	95.5939	96.1223	96.0742	93.6419	96.0175	95.7642	89.4454	96.1092	70.2009	96.1747	95.2969	99.7686	85.2097
3	PWY-1186	homomethionine biosynthesis	99.976	99.786	99.9847	99.9803	99.9891	99.9803	27.1332	26.1266	29.8886	26.6135	27.1572	99.7729	66.2252
12	PWY-1187	glucosinolate biosynthesis from homomethionine	99.7904	96.1223	99.5939	95.8384	99.607	99.7686	78.1354	99.5852	88.9258	96.1834	99.7991	99.9432	89.6247
5	PWY-1422	vitamin E biosynthesis	96.0393	94.8821	95.9083	83.6616	95.9127	96.0917	95.8777	83.8275	29.8886	99.6834	95.8341	96.0415	77.7042
9	PWY-181	photorespiration	99.8559	99.9345	99.9563	93.7948	99.8253	99.5764	99.738	99.5459	94.2402	99.5109	99.9607	99.7729	95.3642
3	PWY1F-467	phenylpropanoid biosynthesis initial reactions	99.8559	99.9716	99.9847	99.9803	99.9891	99.5764	99.7511	99.9782	98.6594	99.976	27.1572	99.9738	96.5784
3	PWY1F-823	leucopelargonidin and leucocyanidin biosynthesis	99.6725	26.5764	99.8341	99.4716	99.607	99.9803	27.1332	99.5459	29.8886	26.6135	99.9825	99.9738	77.2627
8	PWY1F-FLAVSYN	flavonoid biosynthesis	95.917	94.0393	95.6179	95.8384	96.0175	76.2052	93.6157	95.7686	85.2358	95.3799	95.6638	99.714	96.6887
5	PWY-2021	IAA degradation IV	26.2969	99.9389	99.9651	99.6681	99.9738	99.7074	99.6201	26.1266	88.9607	99.6834	99.6987	99.9432	88.9625
5	PWY-2161	folate polyglutamylation	96.0393	95.9956	95.9083	99.6681	99.607	90.0699	99.345	99.7074	98.6594	99.6834	99.4585	94.952	89.1832
4	PWY-2161B-PMN	folate polyglutamylation II	26.2969	26.5764	26.3341	26.4061	25.9127	25.9389	27.1332	26.1266	29.8886	26.6135	89.7118	25.9214	89.6247
4	PWY-2181	free phenylpropanoid acid biosynthesis	89.9389	99.4629	99.7183	26.4061	99.7511	90.0699	27.1332	89.5546	29.8886	89.5721	27.1572	99.714	77.7042
5	PWY-2261	ascorbate glutathione cycle	84.1616	26.5764	83.8821	89.6594	89.917	25.9389	27.1332	26.1266	29.8886	26.6135	27.1572	83.7118	95.1435
5	PWY-2301	<i>myo</i>-inositol biosynthesis	99.7052	99.6507	99.9563	95.7271	99.7511	25.9389	94.5611	83.8275	29.8886	94.7358	83.9039	96.0415	90.9492
5	PWY-2582	brassinosteroid biosynthesis II	26.2969	26.5764	26.3341	94.7009	25.9127	99.7074	83.548	26.1266	29.8886	83.5699	95.8341	83.7118	77.7042
7	PWY-2681	<i>trans</i>-zeatin biosynthesis	68.5459	26.5764	81.8297	81.6769	89.821	81.9869	81.6376	81.7991	99.7555	68.5459	70.214	81.6026	88.9625
4	PWY-282	cuticular wax biosynthesis	99.6725	26.5764	99.7183	26.4061	99.607	90.0699	89.4454	99.9782	29.8886	99.4934	89.7118	99.5852	95.1435
8	PWY-2821	glucosinolate biosynthesis from phenylalanine	99.7904	95.8646	99.6026	99.7729	99.821	99.7773	76.8821	99.8384	69.0611	99.6834	99.8122	99.7686	95.1435
3	PWY-2841	cytokinins degradation	26.2969	26.5764	26.3341	26.4061	25.9127	99.5764	27.1332	26.1266	98.6594	26.6135	99.4585	25.9214	95.6954
4	PWY-3041	monoterpene biosynthesis	26.2969	89.8646	89.8646	26.4061	99.607	25.9389	27.1332	26.1266	99.6245	26.6135	27.1572	96.0415	95.6954
6	PWY-321	cutin biosynthesis	95.7686	88.5983	95.6463	88.3843	99.607	99.6026	88.0524	99.5459	29.8886	72.0393	99.4585	94.952	89.1832
3	PWY-3301	sinapate ester biosynthesis	26.2969	26.5764	26.3341	26.4061	25.9127	25.9389	27.1332	26.1266	29.8886	26.6135	27.1572	25.9214	81.0155
6	PWY-3461	tyrosine biosynthesis II	26.2969	26.5764	26.3341	88.3843	25.9127	95.1507	27.1332	72.0786	29.8886	26.6135	73.262	71.5633	20.6402
10	PWY-3462	phenylalanine biosynthesis II	87.4498	26.5764	87.3188	86.9127	89.8559	95.8603	27.1332	72.0786	29.8886	56.6463	80.0393	71.5633	55.4084
10	PWY-3561	choline biosynthesis III	95.0284	72.2489	93.8297	86.9127	87.345	88.8777	27.1332	72.0786	29.8886	26.6135	57.8515	55.1921	54.0839
16	PWY-361	phenylpropanoid biosynthesis	94.2183	88.7511	95.6179	89.5284	96.0175	79.5153	69.7118	95.4716	75.0437	85.5109	79.1179	95.7445	82.7815
11	PWY-3742	tetrahydrofolate biosynthesis II	80.5153	94.8821	89.7686	64.5328	93.9956	71.4323	89.3013	89.476	29.8886	93.6288	89.5721	86.4498	85.2097
38	PWY-3781	aerobic respiration (cytochrome c)	95.7162	99.7773	99.5066	99.7773	99.8253	87.5066	99.4803	99.5459	59.7729	99.786	95.5677	99.7686	96.0265
8	PWY-381	nitrate reduction II (assimilatory)	89.7904	76.7249	76.4236	85.7118	86.048	76.2052	27.1332	76.6245	79.0917	62.0131	85.8996	89.4585	88.9625
15	PWY-3821	galactose degradation III	72.3493	89.7249	71.8996	68.7162	77.9607	88.8777	59.8734	57.1965	29.8886	85.5109	79.9345	79.0611	80.3532
6	PWY-3841	folate transformations II	99.6725	99.4629	95.6463	99.5131	94.9039	84.1288	83.548	83.8275	83.6332	83.5699	83.9039	88.5197	85.2097
3	PWY-3982	uracil degradation II (reductive)	99.6725	99.9716	99.9847	99.4716	99.9891	99.5764	99.345	99.5459	29.8886	99.8079	99.9825	99.7729	98.4547
4	PWY3O-450	phosphatidylcholine biosynthesis I	89.9389	26.5764	89.8646	89.6594	89.917	25.9389	27.1332	26.1266	29.8886	26.6135	27.1572	25.9214	77.7042
5	PWY-401	glycolipid biosynthesis	26.2969	26.5764	26.3341	26.4061	25.9127	84.1288	27.1332	83.8275	29.8886	94.7358	95.8341	83.7118	20.6402
3	PWY-4081	glutathione redox reactions I	26.2969	26.5764	26.3341	26.4061	25.9127	25.9389	27.1332	26.1266	29.8886	26.6135	27.1572	99.5852	84.7682
4	PWY-43	putrescine biosynthesis II	26.2969	26.5764	26.3341	89.6594	89.917	90.0699	27.1332	26.1266	29.8886	26.6135	27.1572	89.5808	20.6402
34	PWY-4302	aerobic respiration (alternative oxidase pathway)	95.7686	99.7773	99.5066	99.7817	99.9738	86.3275	99.476	99.5459	59.7729	99.786	95.476	99.655	95.1435
3	PWY-4321	glutamate degradation IV	26.2969	26.5764	26.3341	26.4061	25.9127	25.9389	27.1332	26.1266	29.8886	26.6135	27.1572	25.9214	86.5342
3	PWY-4381	fatty acid biosynthesis initiation I	99.6725	99.9716	99.8341	99.9803	99.9891	99.5764	27.1332	99.9782	29.8886	99.8079	99.4585	25.9214	96.2472
3	PWY-4541	lipid-dependent phytate biosynthesis I (via Ins(145)P<sub>3</sub>)	26.2969	26.5764	26.3341	99.4716	25.9127	25.9389	27.1332	26.1266	29.8886	26.6135	27.1572	25.9214	20.6402
5	PWY-4562	lipid-dependent phytate biosynthesis II (via Ins(134)P<sub>3</sub>)	95.0284	26.5764	94.7926	95.7271	95.9127	84.1288	27.1332	26.1266	29.8886	26.6135	83.9039	25.9214	66.2252
3	PWY-4661	1D-<i>myo</i>-inositol hexakisphosphate biosynthesis III (<i>Spirodela polyrrhiza</i>)	99.6725	26.5764	99.8341	26.4061	25.9127	25.9389	99.345	26.1266	29.8886	26.6135	27.1572	25.9214	48.7859
3	PWY-4702	phytate degradation I	99.976	99.9716	99.9847	99.9803	99.9891	25.9389	27.1332	99.5459	29.8886	99.4934	99.4585	25.9214	97.5717
4	PWY-4841	UDP-D-glucuronate biosynthesis (from <i>myo</i>-inositol)	89.9389	89.8646	99.5066	26.4061	89.917	95.1507	27.1332	26.1266	83.6332	26.6135	83.9039	25.9214	95.6954
5	PWY4FS-2	phosphatidylcholine biosynthesis II	84.1616	26.5764	83.8821	89.6594	89.917	25.9389	27.1332	83.8275	29.8886	26.6135	83.9039	25.9214	20.6402
3	PWY4FS-6	phosphatidylethanolamine biosynthesis II	26.2969	26.5764	26.3341	99.7817	99.607	25.9389	27.1332	26.1266	29.8886	26.6135	99.4585	25.9214	66.2252
3	PWY-5034	GA<sub>12</sub> biosynthesis	26.2969	26.5764	26.3341	26.4061	25.9127	25.9389	27.1332	99.5459	29.8886	26.6135	27.1572	25.9214	95.6954
6	PWY-5035	gibberellin biosynthesis III (early C-13 hydroxylation)	72.3493	72.2489	71.8996	72.1834	71.5371	99.5764	27.1332	72.0786	75.8777	26.6135	99.5262	94.952	75.7174
5	PWY-5068	chlorophyll cycle	84.1616	95.9956	95.9083	83.6616	95.9127	25.9389	99.8734	99.952	29.8886	99.9432	27.1572	94.952	95.6954
6	PWY-5070	gibberellin biosynthesis I (non C-3 non C-13 hydroxylation)	72.3493	26.5764	71.8996	72.1834	71.5371	99.5764	27.1332	26.1266	29.8886	26.6135	99.5262	94.952	82.34
4	PWY-5079	phenylalanine degradation III	26.2969	26.5764	26.3341	89.6594	25.9127	25.9389	27.1332	26.1266	29.8886	26.6135	27.1572	99.5852	82.7815
10	PWY-5080	very long chain fatty acid biosynthesis I	96.1572	95.5328	99.5066	89.6594	99.607	99.7686	57.8865	79.6288	29.8886	79.3974	99.4585	99.6201	92.936
26	PWY-5083	NAD/NADH phosphorylation and dephosphorylation	95.6594	99.5197	99.5066	99.7817	99.8253	87.5109	99.3581	99.5459	59.786	99.5764	95.6638	99.655	95.1435
10	PWY-5097	lysine biosynthesis VI	99.7249	99.4629	99.6026	99.7729	99.821	99.7686	89.2096	99.8166	29.8886	99.9432	99.9607	99.5852	90.9492
4	PWY-5098	chlorophyll <i>a</i> degradation I	26.2969	26.5764	26.3341	26.4061	25.9127	25.9389	99.6201	99.5459	29.8886	99.6834	27.1572	99.7729	96.2472
9	PWY-5120	geranylgeranyldiphosphate biosynthesis	56.2402	79.4017	69.4891	79.1834	69.0175	68.8384	86.7773	79.3974	87.5328	86.7424	27.1572	79.0044	57.3951
3	PWY-5122	geranyl diphosphate biosynthesis	99.6725	26.5764	99.5066	99.4716	99.607	99.5764	99.345	99.5459	29.8886	26.6135	99.4585	99.5852	82.7815
5	PWY-5123	<i>trans trans</i>-farnesyl diphosphate biosynthesis	96.0393	94.8821	83.8821	94.7009	95.9127	84.1288	94.5611	83.8275	29.8886	26.6135	83.9039	96.0415	82.7815
13	PWY-5129	sphingolipid biosynthesis (plants)	87.4629	86.0306	87.4934	64.5328	88.8166	89.9651	27.1332	80.3886	29.8886	53.9214	60.3406	95.7598	96.2472
4	PWY-5136	fatty acid &beta;-oxidation II (peroxisome)	99.9476	99.9716	99.9847	99.9563	99.9891	99.7074	99.9389	99.8384	29.8886	99.976	99.6987	99.714	82.7815
6	PWY-5138	unsaturated even numbered fatty acid &beta;-oxidation	99.7249	99.4629	99.8253	99.5546	99.821	88.8777	27.1332	94.7467	29.8886	26.6135	73.262	88.5197	90.9492
10	PWY-5143	fatty acid activation	72.3493	87.2926	71.8996	56.0961	87.345	87.5066	65.8253	55.2664	64.4978	56.6463	80.0393	54.607	82.5607
5	PWY-5188	tetrapyrrole biosynthesis I	95.0284	94.8821	94.7926	94.7009	94.9039	84.1288	99.6201	99.7074	29.8886	99.6834	94.6201	96.0415	96.0265
6	PWY-5267	glucosinolate breakdown	95.7686	94.8821	95.6463	99.4716	99.607	25.9389	27.1332	26.1266	29.8886	26.6135	27.1572	95.7598	20.6402
3	PWY-5269	cardiolipin biosynthesis II	26.2969	26.5764	26.3341	26.4061	25.9127	99.5764	27.1332	26.1266	29.8886	26.6135	27.1572	25.9214	20.6402
4	PWY-5271	phaseic acid biosynthesis	99.7904	89.8646	99.5066	99.4716	99.7511	99.7074	27.1332	26.1266	29.8886	26.6135	99.4585	89.5808	20.6402
6	PWY-5272	abscisic acid glucose ester biosynthesis	72.3493	88.5983	88.7205	72.1834	88.8166	25.9389	27.1332	26.1266	98.8406	26.6135	27.1572	71.5633	82.5607
3	PWY-5320	kaempferol glucoside biosynthesis (Arabidopsis)	99.6725	26.5764	99.5066	99.4716	99.607	99.5764	27.1332	99.5459	29.8886	26.6135	99.4585	89.5808	92.053
23	PWY-5321	quercetin glucoside biosynthesis (Arabidopsis)	62.1441	71.7205	62.6201	59.4891	67.7773	87.5633	80.1266	57.1965	67.2751	69.0131	79.9345	76.1441	75.0552
3	PWY-5337	stachyose biosynthesis	26.2969	26.5764	26.3341	26.4061	25.9127	99.5764	27.1332	26.1266	29.8886	26.6135	27.1572	99.5852	95.1435
6	PWY-5340	sulfate activation for sulfonation	99.7052	99.4629	99.5568	94.7009	99.6397	99.6026	72.7074	95.5808	29.8886	95.6856	99.5262	99.7686	90.9492
3	PWY-5381	pyridine nucleotide cycling (plants)	26.2969	26.5764	26.3341	26.4061	25.9127	25.9389	27.1332	89.5546	29.8886	89.5721	27.1572	99.5852	48.7859
4	PWY-5386	methylglyoxal degradation I	26.2969	89.8646	26.3341	89.6594	25.9127	90.0699	27.1332	26.1266	29.8886	26.6135	99.4585	89.5808	71.3024
11	PWY-5410	traumatin and (<i>Z</i>)-3-hexen-1-yl acetate biosynthesis	87.5939	95.6638	80.2314	87.0786	86.655	99.5764	63.3974	86.524	88.9258	86.2052	89.5721	94.952	89.8455
3	PWY-5441	S-methylmethionine cycle	26.2969	26.5764	26.3341	26.4061	25.9127	25.9389	99.345	26.1266	29.8886	26.6135	27.1572	99.5852	20.6402
5	PWY-5453	methylglyoxal degradation III	99.7052	95.9956	95.9083	99.6681	99.6397	99.7773	27.1332	95.941	29.8886	83.5699	99.6987	94.952	95.6954
20	PWY-5484	glycolysis II (from fructose-6P)	89.9258	95.8646	95.6987	87.1266	95.5895	79.4105	89.4061	94.0742	64.5371	94.048	93.5895	95.655	92.936
5	PWY-5659	GDP-mannose biosynthesis	84.1616	26.5764	26.3341	83.6616	83.8188	96.0917	27.1332	83.8275	29.8886	26.6135	95.8341	25.9214	52.3179
6	PWY-5661	GDP-glucose biosynthesis	26.2969	26.5764	26.3341	26.4061	25.9127	88.8777	27.1332	26.1266	29.8886	26.6135	73.262	67.8166	63.3554
10	PWY-5667	CDP-diacylglycerol biosynthesis I	64.2314	79.6507	79.5022	56.0961	71.5371	63.0568	65.8253	55.2664	64.4978	56.6463	66.345	55.1921	63.3554
5	PWY-5670	epoxysqualene biosynthesis	84.1616	26.5764	83.8821	26.4061	83.8188	96.0917	83.548	26.1266	29.8886	26.6135	95.8341	83.7118	55.1876
4	PWY-5686	uridine-5-phosphate biosynthesis	99.8559	26.5764	99.8341	99.9563	99.9738	99.9803	27.1332	99.5459	29.8886	99.8079	99.6987	99.714	98.4547
23	PWY-5690	TCA cycle II (eukaryotic)	95.7336	96.1223	99.5066	88.3843	99.6114	94.2402	95.2838	95.3843	29.8886	95.6769	95.6681	96.179	89.6247
7	PWY-5723	Rubisco shunt	82.0568	94.3013	94.179	99.559	89.821	94.5677	89.2096	94.0742	73.9083	89.3755	95.4017	95.7205	88.521
4	PWY-5754	4-hydroxybenzoate biosynthesis I (animals)	99.7904	99.6507	99.7183	99.6681	99.7511	99.5764	27.1332	99.5459	29.8886	26.6135	99.6987	99.7729	81.457
3	PWY-5788	IAA degradation V	26.2969	99.9716	99.9847	99.9803	99.9891	99.9803	99.345	26.1266	98.6594	99.8079	99.9825	99.9738	88.9625
6	PWY-5791	14-dihydroxy-2-naphthoate biosynthesis II (plants)	72.3493	72.2489	71.8996	26.4061	88.8166	71.4323	72.7074	72.0786	75.8777	72.0393	73.262	25.9214	92.053
10	PWY-5805-ARA	nonaprenyl diphosphate biosynthesis III	55.5677	88.5983	63.9869	72.1834	63.3362	71.4323	79.5808	72.0786	93.6201	79.3974	27.1572	71.5633	60.9272
3	PWY-5807	heptaprenyl diphosphate biosynthesis	99.6725	26.5764	99.5066	99.4716	99.607	99.7773	99.345	99.5459	29.8886	99.4934	27.1572	99.5852	97.5717
8	PWY-581	indole-3-acetate biosynthesis II	89.7904	94.0393	95.4017	72.1834	95.6245	89.9476	69.7118	68.5415	29.8886	68.5459	89.4847	76.1441	84.7682
8	PWY-5868	simple coumarins biosynthesis	95.5939	99.5109	99.6026	95.8384	99.7511	89.9476	63.3624	96.1092	29.8886	95.3799	89.4847	99.7729	89.6247
5	PWY-5934	iron reduction and absorption	84.1616	84.0437	83.8821	89.6594	89.917	90.0699	89.4454	26.1266	99.2686	89.5721	99.8122	89.5808	86.5342
3	PWY-5936	xyloglucan biosynthesis	99.6725	26.5764	99.5066	26.4061	25.9127	99.5764	27.1332	26.1266	29.8886	26.6135	99.4585	99.5852	95.3642
3	PWY-5947	lutein biosynthesis	26.2969	99.4629	26.3341	99.4716	99.607	25.9389	99.7511	26.1266	29.8886	26.6135	27.1572	99.5852	98.234
4	PWY-5957	nicotianamine biosynthesis	89.9389	26.5764	89.8646	26.4061	89.917	99.5764	89.4454	89.5546	88.9607	26.6135	89.7118	99.5852	97.5717
3	PWY-5971	palmitate biosynthesis II (bacteria and plants)	99.8559	99.9716	99.8341	99.9803	99.9891	99.5764	99.345	99.9782	29.8886	99.8079	99.4585	99.9738	92.936
11	PWY-5995	linoleate biosynthesis I (plants)	78.3144	86.7817	80.2314	61.738	87.4498	86.9869	70.4847	53.0961	29.8886	62.0611	78.559	60.1616	82.5607
14	PWY-601	glucosinolate biosynthesis from tryptophan	95.7686	89.8646	95.5764	95.8472	96.0175	99.7686	70.69	99.5852	60.9345	95.8079	99.5808	95.6769	95.3642
5	PWY-6039	chlorogenic acid biosynthesis I	84.1616	95.9956	95.9083	94.7009	95.9127	95.1507	83.548	99.7074	29.8886	94.7358	27.1572	99.714	89.6247
4	PWY-6051	246-trinitrotoluene degradation	99.976	99.6507	99.9651	99.4716	99.9738	99.5764	89.4454	99.5459	29.8886	89.5721	99.9607	99.7729	97.5717
4	PWY-6118	glycerol-3-phosphate shuttle	89.9389	89.8646	89.8646	26.4061	89.917	90.0699	27.1332	26.1266	29.8886	26.6135	89.7118	89.5808	20.6402
5	PWY-6121	5-aminoimidazole ribonucleotide biosynthesis I	99.8559	99.7838	99.9563	95.7271	99.9738	99.9803	83.548	99.7074	29.8886	99.5437	99.9825	94.952	85.2097
4	PWY-6126	adenosine nucleotides <i>de novo</i> biosynthesis	89.9389	26.5764	89.8646	99.4716	89.917	99.7074	27.1332	89.5546	29.8886	89.5721	99.6987	99.714	84.989
4	PWY-6147	6-hydroxymethyl-dihydropterin diphosphate biosynthesis I	26.2969	26.5764	26.3341	26.4061	25.9127	25.9389	27.1332	26.1266	29.8886	26.6135	27.1572	25.9214	20.6402
4	PWY-6163	chorismate biosynthesis from 3-dehydroquinate	99.7904	89.8646	99.7183	99.4716	99.607	25.9389	27.1332	26.1266	29.8886	26.6135	27.1572	25.9214	86.5342
21	PWY-621	sucrose degradation III	57.4847	71.6201	68.0873	58.0306	68.179	78.6157	72.7074	58.5983	60.1747	68.5459	73.262	77.6288	59.1611
13	PWY-622	starch biosynthesis	95.8646	99.5109	99.6026	62.3624	99.6638	78.4978	96.0742	95.6943	69.5284	99.5764	89.7118	99.6463	89.404
5	PWY-6317	galactose degradation I (Leloir pathway)	84.1616	95.9956	83.8821	26.4061	83.8188	84.1288	27.1332	94.7467	29.8886	83.5699	94.6201	83.7118	70.8609
6	PWY-6320	phaselate biosynthesis	99.6725	99.7773	99.8253	99.7729	99.8253	95.1507	27.1332	99.5459	29.8886	88.1878	95.476	99.7686	89.6247
8	PWY-6351	D-<i>myo</i>-inositol (145)-trisphosphate biosynthesis	61.0699	61.5721	86.0349	26.4061	71.5371	25.9389	27.1332	26.1266	93.6201	26.6135	88.4367	60.1266	77.2627
7	PWY-6352	3-phosphoinositide biosynthesis	26.2969	26.5764	81.8297	26.4061	25.9127	25.9389	27.1332	26.1266	83.6332	26.6135	27.1572	67.8166	57.3951
6	PWY-6362	1D-<i>myo</i>-inositol hexakisphosphate biosynthesis II (mammalian)	88.7773	26.5764	88.7205	94.7009	94.9039	88.8777	27.1332	26.1266	29.8886	88.1878	73.262	71.5633	57.3951
5	PWY-6363	D-<i>myo</i>-inositol (145)-trisphosphate degradation	26.2969	26.5764	26.3341	26.4061	25.9127	25.9389	27.1332	83.8275	29.8886	83.5699	83.9039	99.714	82.5607
4	PWY-6435	4-hydroxybenzoate biosynthesis V	99.7904	99.6507	99.7183	99.6681	99.7511	99.5764	27.1332	99.5459	29.8886	26.6135	99.6987	99.7729	82.7815
4	PWY-6475	<i>trans</i>-lycopene biosynthesis II (plants)	89.9389	99.4629	99.5066	26.4061	99.9738	90.0699	99.9389	99.9782	29.8886	99.976	89.7118	99.9432	97.7925
8	PWY-6527	stachyose degradation	76.9083	95.4367	76.4236	61.7031	60.0218	76.2052	27.1332	76.6245	29.8886	62.0131	77.3275	85.8515	56.7329
20	PWY-6549	glutamine biosynthesis III	89.9258	88.6026	95.4716	86.9563	95.6245	89.9694	94.5611	88.441	59.9127	94.7358	93.7555	94.0437	92.4945
5	PWY-6554	1D-<i>myo</i>-inositol hexakisphosphate biosynthesis V (from Ins(134)P3)	95.0284	26.5764	94.7926	95.7271	95.9127	84.1288	27.1332	26.1266	29.8886	26.6135	83.9039	25.9214	66.2252
5	PWY-6596	adenosine nucleotides degradation I	26.2969	95.9956	83.8821	26.4061	99.607	25.9389	27.1332	26.1266	29.8886	26.6135	27.1572	83.7118	77.7042
5	PWY-6605	adenine and adenosine salvage II	84.1616	84.0437	83.8821	89.6594	99.607	25.9389	27.1332	89.5546	29.8886	26.6135	27.1572	25.9214	77.7042
3	PWY66-162	ethanol degradation IV	26.2969	26.5764	26.3341	26.4061	25.9127	25.9389	27.1332	99.5459	29.8886	26.6135	27.1572	25.9214	52.3179
4	PWY66-21	ethanol degradation II	26.2969	89.8646	26.3341	26.4061	25.9127	25.9389	27.1332	89.5546	29.8886	26.6135	27.1572	25.9214	43.9294
8	PWY-6717	(14)-&beta;-xylan degradation	86.3319	61.5721	60.9607	85.7118	86.048	25.9389	27.1332	85.9389	79.0917	85.6332	27.1572	76.1441	63.1347
4	PWY-6724	starch degradation II	99.976	99.9716	99.9847	26.4061	99.9891	90.0699	99.8734	99.9782	29.8886	99.9476	99.8122	99.9738	98.234
7	PWY-6733	sporopollenin precursor biosynthesis	99.7249	95.6288	99.8341	26.4061	99.821	81.9869	95.4192	99.9782	98.9563	99.5109	70.214	25.9214	99.3377
5	PWY-6745	phytochelatins biosynthesis	95.0284	84.0437	94.7926	95.7271	94.9039	84.1288	27.1332	83.8275	83.6332	26.6135	27.1572	83.7118	95.6954
3	PWY-6754	<i>S</i>-methyl-5-thioadenosine degradation I	99.6725	26.5764	99.5066	99.9803	99.9891	25.9389	99.7511	26.1266	29.8886	99.4934	99.4585	25.9214	20.6402
4	PWY-6786	detoxification of reactive carbonyls in chloroplasts	99.6725	89.8646	89.8646	99.7817	99.607	99.7074	27.1332	89.5546	29.8886	89.5721	89.7118	25.9214	74.6137
4	PWY-6787	flavonoid biosynthesis (in equisetum)	99.7904	26.5764	99.7183	99.6681	99.7511	25.9389	99.6201	99.7074	88.9607	99.6834	99.4585	99.714	82.5607
4	PWY-6792	scopoletin biosynthesis	26.2969	26.5764	26.3341	26.4061	25.9127	90.0699	99.6201	89.5546	29.8886	89.5721	27.1572	89.5808	92.053
19	PWY-6803	phosphatidylcholine acyl editing	82.1616	80.5546	78.7424	71.1747	81.655	87.5066	54.8821	61.8908	75.6856	54.9039	85.7904	77.9432	59.3819
7	PWY-6823	molybdenum cofactor biosynthesis	68.5459	26.5764	68.0873	94.0262	67.7773	81.9869	27.1332	68.5415	29.8886	68.5459	95.6638	71.5633	71.3024
7	PWY-6837	fatty acid beta-oxidation V (unsaturated odd number di-isomerase-dependent)	95.917	99.5197	99.607	94.0262	99.821	99.5764	69.7118	95.7686	29.8886	68.5459	81.9258	94.0262	87.638
7	PWY-6842	glutathione-mediated detoxification II	82.0568	68.6943	81.8297	68.7162	67.7773	99.5764	69.7118	89.4192	29.8886	68.5459	94.0087	95.7205	84.989
5	PWY-6859	<i>all-trans</i>-farnesol biosynthesis	96.0393	94.8821	83.8821	94.7009	95.9127	84.1288	94.5611	83.8275	29.8886	26.6135	83.9039	96.0415	82.7815
6	PWY-6922	<i>L-N<sup>&delta;</sup></i>-acetylornithine biosynthesis	72.3493	94.8821	95.6463	26.4061	99.7511	99.7074	27.1332	89.5546	29.8886	26.6135	89.7118	94.952	93.1567
3	PWY-6927	chlorophyll <i>a</i> degradation II	99.6725	99.4629	99.5066	99.4716	99.607	99.5764	99.7511	99.8384	29.8886	99.4934	99.4585	99.7729	97.5717
5	PWY-6936	seleno-amino acid biosynthesis	84.1616	84.0437	26.3341	94.7009	83.8188	84.1288	27.1332	83.8275	29.8886	26.6135	83.9039	94.952	47.6821
7	PWY-695	abscisic acid biosynthesis	89.7904	68.6943	94.179	94.0262	89.821	89.9476	27.1332	81.7991	88.6725	68.5459	81.9258	81.6026	52.3179
7	PWY-6963	ammonia assimilation cycle I	68.5459	26.5764	26.3341	89.476	67.7773	67.2969	81.6376	26.1266	73.9083	68.5459	81.9258	67.8166	90.9492
7	PWY-6964	ammonia assimilation cycle II	94.4323	68.6943	68.0873	81.6769	81.6507	67.2969	69.7118	68.5415	73.9083	68.5459	81.9258	81.6026	88.3002
6	PWY-699	brassinosteroid biosynthesis I	26.2969	26.5764	26.3341	88.3843	25.9127	99.7686	72.7074	26.1266	29.8886	72.0393	99.5262	71.5633	77.7042
7	PWY-702	methionine biosynthesis II	94.4323	26.5764	94.179	99.5131	99.6397	81.9869	81.6376	81.7991	29.8886	81.5502	89.4847	81.6026	48.7859
6	PWY-7036	very long chain fatty acid biosynthesis II	99.8559	99.4629	99.8341	95.5066	99.6638	99.6026	27.1332	94.7467	29.8886	88.1878	99.5262	99.7729	96.2472
9	PWY-7039	phosphatidate metabolism as a signaling molecule	89.9389	56.7118	94.1921	79.1834	89.917	88.9039	27.1332	69.7904	29.8886	26.6135	58.5546	89.4585	73.9514
5	PWY-7047	malate-oxaloacetate shuttle I	95.0284	94.8821	94.7926	83.6616	95.9127	84.1288	27.1332	83.8275	29.8886	83.5699	99.5262	94.952	90.9492
5	PWY-7060	ornithine-citrulline shuttle	95.0284	26.5764	94.7926	99.5131	95.9127	84.1288	27.1332	83.8275	29.8886	83.5699	83.9039	83.7118	55.4084
3	PWY-7061	glutamate-glutamine shuttle	99.6725	99.4629	99.5066	26.4061	99.607	99.5764	99.345	99.5459	98.6594	99.4934	27.1572	99.5852	88.3002
9	PWY-735	jasmonic acid biosynthesis	99.6725	95.7817	99.5066	99.4716	99.6114	99.7773	95.3057	96.1092	80.6987	95.8079	99.5677	99.5939	80.3532
5	PWY-762	phospholipid desaturation	96.0393	99.4978	94.7926	89.6594	99.607	25.9389	89.4454	26.1266	29.8886	89.5721	27.1572	96.0415	97.5717
11	PWY-882	ascorbate biosynthesis I (L-galactose pathway)	87.5939	69.7598	87.4454	86.3231	89.917	95.9738	63.3974	69.5721	62.1048	78.0218	96.0087	68.8166	51.2141
8	PWY-922	mevalonate pathway I	86.3319	94.0393	86.0349	93.7948	94.1135	86.3275	99.4803	95.5546	69.0611	99.5764	93.7162	99.7686	97.5717
3	PWYQT-4432	glutathione degradation	26.2969	26.5764	26.3341	99.4716	99.607	25.9389	27.1332	26.1266	29.8886	26.6135	27.1572	25.9214	20.6402
4	PWYQT-4436	UDP-galactose biosynthesis	89.9389	89.8646	89.8646	26.4061	89.917	25.9389	27.1332	89.5546	29.8886	89.5721	89.7118	89.5808	93.1567
5	PWYQT-4437	UDP-glucose biosynthesis (from glucose 6-phosphate)	95.0284	94.8821	83.8821	95.7271	94.9039	84.1288	83.548	83.8275	29.8886	83.5699	94.6201	94.952	85.2097
6	PWYQT-4438	UDP-glucose biosynthesis (from sucrose)	72.3493	95.6638	71.8996	88.3843	94.9039	95.1507	88.0524	72.0786	29.8886	95.6856	88.4367	88.5197	90.9492
3	PWYQT-4445	pyrimidine salvage pathway	26.2969	26.5764	26.3341	26.4061	25.9127	99.5764	27.1332	99.5459	29.8886	26.6135	99.4585	25.9214	82.34
4	PWYQT-4449	polyisoprenoid biosynthesis	99.6725	26.5764	99.5066	99.4716	99.607	90.0699	99.345	99.5459	29.8886	89.5721	27.1572	99.5852	67.3289
3	PWYQT-4450	aliphatic glucosinolate biosynthesis side chain elongation cycle	99.8559	99.9716	99.9847	99.9803	99.9891	99.9803	99.345	99.5459	29.8886	99.976	99.9825	99.9738	97.7925
3	PWYQT-4470	&gamma;-glutamyl cycle (plant pathway)	26.2969	26.5764	26.3341	26.4061	25.9127	99.5764	27.1332	99.5459	29.8886	26.6135	99.4585	99.5852	97.5717
14	PWYQT-4471	glucosinolate biosynthesis from dihomomethionine	99.7249	95.8646	99.5939	95.6114	99.6638	99.7074	72.2926	99.5459	80.1048	95.8166	99.5808	99.7729	82.7815
10	PWYQT-4472	glucosinolate biosynthesis from trihomomethionine	99.8559	99.4629	99.6026	99.5546	99.7511	99.7773	70.69	99.8384	74.738	99.5721	99.8122	99.9432	90.9492
9	PWYQT-4473	glucosinolate biosynthesis from tetrahomomethionine	99.9389	99.5153	99.8297	99.7729	99.8253	99.9563	76.8821	99.952	69.0611	99.786	99.9607	99.9432	90.9492
10	PWYQT-4474	glucosinolate biosynthesis from pentahomomethionine	99.8559	99.4629	99.6026	99.5546	99.7511	99.7773	70.69	99.8384	74.738	99.5721	99.8122	99.9432	89.6247
12	PWYQT-4475	glucosinolate biosynthesis from hexahomomethionine	99.7249	95.6288	99.5066	99.4716	99.607	99.6332	63.3974	99.8166	69.1223	95.8952	99.5808	99.7686	89.6247
6	PWYQT-4477	indole glucosinolate breakdown (active in intact plant cell)	99.6725	94.8821	99.5066	99.4716	99.821	88.8777	72.7074	99.5459	29.8886	94.7358	94.6201	25.9214	96.0265
23	PWYQT-4481	TCA cycle variation V (plant)	95.655	95.6376	96.0742	93.6332	99.6114	94.2402	95.2838	95.4716	29.8886	95.6157	95.4323	96.179	89.1832
3	PYRIDNUCSYN-PWY	NAD biosynthesis I (from aspartate)	26.2969	99.4629	26.3341	99.4716	25.9127	90.0699	27.1332	26.1266	29.8886	26.6135	99.4585	25.9214	20.6402
5	RIBOSYN2-PWY	flavin biosynthesis I (bacteria and plants)	84.1616	84.0437	94.7926	26.4061	89.917	96.0917	83.548	99.5677	29.8886	96.0349	95.8341	96.0415	82.7815
15	SUCSYN-PWY	sucrose biosynthesis	99.6725	99.4803	99.5066	78.5633	99.6114	78.4978	99.4978	95.7686	67.1135	95.8908	95.179	95.7249	95.1435
8	SULFMETII-PWY	sulfate reduction II (assimilatory)	99.6812	95.8646	99.5066	99.476	99.6638	96.2096	63.3624	95.5546	29.8886	99.5764	99.4585	99.7686	95.6954
4	TRESYN-PWY	trehalose biosynthesis I	26.2969	89.8646	26.3341	26.4061	25.9127	25.9389	27.1332	26.1266	88.9607	26.6135	27.1572	25.9214	82.7815
14	TRIGLSYN-PWY	triacylglycerol biosynthesis	63.0349	72.2314	69.4891	54.7336	62.1747	61.8734	56.5459	53.9301	29.8886	26.6135	71.3712	52.1135	69.5364
9	TRPSYN-PWY	tryptophan biosynthesis	99.6725	95.7817	99.5109	99.476	99.6769	95.9738	81.6376	99.5459	29.8886	95.8908	99.4585	85.8515	93.1567
4	TYRFUMCAT-PWY	tyrosine degradation I	99.7904	99.6507	99.7183	99.6681	99.7511	99.9563	89.4454	99.5459	29.8886	89.5721	99.4585	89.5808	96.5784
4	UDPNACETYLGALSYN-PWY	UDP-<i>N</i>-acetyl-D-glucosamine biosynthesis II	89.9389	26.5764	26.3341	89.6594	89.917	90.0699	27.1332	26.1266	29.8886	26.6135	27.1572	25.9214	20.6402
10	VALDEG-PWY	valine degradation I	95.6507	89.7598	93.8297	89.5502	94.9039	88.8777	72.7074	64.1572	70.6856	56.6463	94.6201	89.4978	82.7815
5	VALSYN-PWY	valine biosynthesis	95.0284	99.6507	95.9083	83.6616	95.9127	99.7074	83.548	94.7467	29.8886	96.0349	99.81	96.0415	57.3951
