# Supplementary material for: Utility and Limitations of Using Gene Expression Data to Identify Functional Associations
Source: PLoS Comput Biol. 2016 Dec 9;12(12):e1005244. doi: 10.1371/journal.pcbi.1005244 (PMC5147789; doi:10.1371/journal.pcbi.1005244)
Supplement: S2 Table — (XLSX) [file pcbi.1005244.s008.xlsx]

## Sheet: Sheet2
Supplemental Table 2 - Presence of potential regulatory sequences in pathway gene promoters
Column A: IDs of A.thaliana metabolic pathways, Column B: Pathway ECs, Column C: Number of pathway genes Column D: Number of motifs over-represented in pathway gene promoters Column E-MO: q values of motif enrichment in pathway gene promoters
Pathway	ECexp	Pathway Size	#ofmotifs_enriched	n1_50	n1_37	n0_102	n0_114	n0_122	n0_94	n0_111	n0_112	n0_113	n0_120	n0_121	n0_1	n0_2	n0_4	n0_78	n0_93	n0_96	n1_119	n1_120	n1_121	n1_122	n1_125	n1_126	n1_127	n1_133	n1_136	n1_43	n1_69	n0_0	n0_100	n0_101	n0_103	n0_104	n0_105	n0_106	n0_107	n0_108	n0_109	n0_10	n0_110	n0_115	n0_116	n0_117	n0_118	n0_119	n0_11
PWY-4661	0	3	10	1	1	0.018167	0.018167	0.018167	0.0330727	0.018167	0.223057	0.223057	0.018167	0.0149353	1	1	1	0.0161491	0.0149353	0.0149353	0.594175	0.594175	0.594175	0.594175	0.595728	0.594175	0.594175	1	1	1	1	1	0.594175	0.0998779	1	1	1	1	1	1	1	1	1	1	1	1	1	0.223057	1
PWY-5337	0	3	7	1	1	0.0272505	0.275348	0.275348	0.0472468	0.28135	0.275348	0.275348	1	0.842353	1	1	1	1	0.941344	0.984839	0.00218568	0.0644089	0.0644089	0.00218568	0.00222154	0.00218568	0.00218568	1	1	1	1	1	0.669132	0.8247	1	1	1	1	1	1	1	1	1	1	1	1	1	1	1
PWY-101	1	14	6	1	1	0.00414956	0.00395451	0.00395451	0.229651	0.0942273	0.0093716	0.0093716	0.090213	0.28976	1	1	1	0.563767	0.382761	1	1	1	1	1	1	1	1	1	1	1	0.00554238	1	0.55564	0.273817	1	1	1	0.575282	1	1	1	1	1	1	1	1	1	0.072686	1
PWY-1001	0.571429	7	3	1	1	1	1	1	1	1	1	1	1	1	0.0344024	0.0344024	0.0344024	1	1	1	0.509672	1	1	0.509672	0.509672	0.509672	0.509672	1	1	1	1	0.119409	1	1	1	1	1	1	1	1	1	1	1	1	1	1	1	1	1
PWY-5957	0.166667	4	2	1	1	1	1	1	1	1	1	1	1	1	1	1	1	1	1	1	0.336189	0.0123477	0.0123477	1	0.336189	0.329553	1	1	1	1	1	1	1	1	1	1	1	1	1	1	1	1	1	1	1	1	1	1	1
GLNSYN-PWY	0.0666667	6	1	1	0.0275542	1	1	1	1	1	1	1	1	1	1	1	1	1	1	1	1	1	1	1	1	1	1	1	1	1	1	1	1	1	1	1	1	1	1	1	1	1	1	1	1	1	1	1	1
GLUCONEO-PWY	0.210526	20	1	1	1	1	1	1	1	1	1	1	1	1	1	1	1	1	1	1	1	1	1	1	1	1	1	1	1	0.0186934	1	1	1	1	1	1	1	1	1	1	1	1	1	1	1	1	1	1	1
PWY-1121	0.307692	14	1	0.00213584	0.151907	1	1	1	1	1	1	1	1	1	1	1	1	1	1	1	1	1	1	1	1	1	1	1	1	1	1	1	1	1	1	1	1	1	1	1	1	1	1	1	1	1	1	1	1
PWY-2161	0.333333	4	1	0.937388	1	0.92614	1	1	0.92614	1	1	0.92614	1	0.937388	1	1	1	0.92614	1	1	0.92614	1	1	0.436169	0.436169	1	1	1	0.0387809	0.92614	1	1	0.92614	0.92614	1	1	1	1	1	1	1	1	1	1	1	1	1	1	1
PWY-2841	0	3	1	1	1	1	1	1	1	1	1	1	1	1	1	1	1	1	1	1	1	1	1	1	1	1	1	0.0203432	1	1	1	1	1	1	1	1	1	1	1	1	1	1	1	1	1	1	1	1	1
PWY-361	0.304762	15	1	0.000168741	1	1	1	1	1	1	1	1	1	1	1	1	1	1	1	1	1	1	1	1	1	1	1	1	1	1	1	1	1	1	1	1	1	1	1	1	1	1	1	1	1	1	1	1	1
PWY-381	0.107143	8	1	1	0.0015138	1	1	1	1	1	1	1	1	1	1	1	1	1	1	1	1	1	1	1	1	1	1	1	1	1	1	1	1	1	1	1	1	1	1	1	1	1	1	1	1	1	1	1	1
PWY-5868	0.666667	7	1	0.0213672	1	1	1	1	1	1	1	1	1	1	1	1	1	1	1	1	1	1	1	1	1	1	1	1	1	1	1	1	1	1	1	1	1	1	1	1	1	1	1	1	1	1	1	1	1
PWY-6163	0.333333	3	1	0.0179844	1	1	1	1	1	1	1	1	1	1	1	1	1	1	1	1	1	1	1	1	1	1	1	1	1	1	1	1	1	1	1	1	1	1	1	1	1	1	1	1	1	1	1	1	1
PWY-6320	0.6	6	1	0.00943696	1	1	1	1	1	1	1	1	1	1	1	1	1	1	1	1	1	1	1	1	1	1	1	1	1	1	1	1	1	1	1	1	1	1	1	1	1	1	1	1	1	1	1	1	1
PWY-6963	0.047619	7	1	1	0.0476449	1	1	1	1	1	1	1	1	1	1	1	1	1	1	1	1	1	1	1	1	1	1	1	1	1	1	1	1	1	1	1	1	1	1	1	1	1	1	1	1	1	1	1	1
PWY-6964	0.0952381	7	1	1	0.0476449	1	1	1	1	1	1	1	1	1	1	1	1	1	1	1	1	1	1	1	1	1	1	1	1	1	1	1	1	1	1	1	1	1	1	1	1	1	1	1	1	1	1	1	1
[truncated: 303 more columns]
