# Supplementary material for: Utility and Limitations of Using Gene Expression Data to Identify Functional Associations
Source: PLoS Comput Biol. 2016 Dec 9;12(12):e1005244. doi: 10.1371/journal.pcbi.1005244 (PMC5147789; doi:10.1371/journal.pcbi.1005244)
Supplement: S3 Table — (A) Clustering algorithms used (B) Over-representation scores of pathways from 10 runs of k-means, approximate k-means and c-means. (C) Over-representation scores of pathways considering all algorithms. (XLSX) [file pcbi.1005244.s009.xlsx]

## Sheet: README
Tabs	Info
Summary	Clustering algorithms and variables used in this study			Over-representation scores = - log qvalue of pathway enrichment of cluster	% = number of genes in cluster not in pathway/total number of genes in cluster
Scores 10 runs	Over-representation scores of 226 pathways for algorithms where 10 runs were conducted
Scores final	Over-representation scores of 226 pathways for all algorithms (including maximum of 10 runs)
%additional 10 runs	% of additional genes in pathway over-represented clusters for algorithms where 10 runs were conducted
%additional final	% of additional genes in pathway over-represented clusters for all algorithms (including min of 10 runs - except 0 %)
Leucine degradation

## Sheet: Sheet3A
Supplemental Table 3A -Clustering algorithms used
Column A: Clustering method, Column B: Notation used for a given algorithm, Column C: number of clusters, Column D: Number of times the algorithm was repeated, Column E: Distance measure used in clustering
Clustering algorithm	Notation in tables	k	runs	distance measure
kmeans	km	5 --2000	10	Euclidean
approximate kernel kmeans	akkm	5 --2000	10	RBF kernel
hierarchical-ward	h_ward	5 --2000	1	Euclidean
hierarchical-complete	h_comp	5 --2000	1	Euclidean
hierarchical-average	h_ave	5 --2000	1	Euclidean
cmeans	c	5 --2000	10	Euclidean
wgcna	wgcna	37 --41	1	1-PCC

## Sheet: Sheet3B
Supplemental Table 3B -Overrepresentation scores of pathways from 10 runs of k-means, approximate k-means and c-means
Column A: ID of A.thaliana metabolic pathways, Column B: Pathway info, Column C-DH: Overrepresentation scores of pathway-cluster enrichment kmeans k=5-2000, Column DI-HN: Overrepresentation scores of pathway-cluster enrichment approximate kernel kmeans k = 5-2000, Column HO-LT: Overrepresentation scores of pathway-cluster enrichment cmeans, k = 5-2000
		km5										km10										km25										km50										km100
Pathway	Info	run1	run2	run3	run4	run5	run6	run7	run8	run9	run10	run1	run2	run3	run4	run5	run6	run7	run8	run9	run10	run1	run2	run3	run4	run5	run6	run7	run8	run9	run10	run1	run2	run3	run4	run5	run6	run7	run8	run9	run10	run1	run2	run3	run4	run5	run6	run7	run8
ALACAT2-PWY	alanine degradation II (to D-lactate)	0	0	0	0	0	0	0	0	0	0	0	0	0	0	0	0	0	0	0	0	0	0	0	0	0	0	0	0	0	0	0	0	0	0	0	0	0	0	0	0	0	0	0	0	0	0	0	0
ALANINE-DEG3-PWY	alanine degradation III	0	0	0	0	0	0	0	0	0	0	0	0	0	0	0	0	0	0	0	0	0	0	0	0	0	0	0	0	0	0	0	0	0	0	0	0	0	0	0	0	0	0	0	0	0	0	0	0
ALANINE-SYN2-PWY	alanine biosynthesis II	0	0	0	0	0	0	0	0	0	0	0	0	0	0	0	0	0	0	0	0	0	0	0	0	0	0	0	0	0	0	0	0	0	0	0	0	0	0	0	0	0	0	0	0	0	0	0	0
ARGSYNBSUB-PWY	arginine biosynthesis II (acetyl cycle)	0	0	0	0	0	0	0	0	0	0	0	0	0	0	0	0	0	0	0	0	0	0	0	0	0	0	0	0	0	0	0	0	0	0	0	0	1.39336	0	0	0	0	0	0	0	0	0	0	0
ASPARAGINE-BIOSYNTHESIS	asparagine biosynthesis I	0	0	0	0	0	0	0	0	0	0	0	0	0	0	0	0	0	0	0	0	0	0	0	0	0	0	0	0	0	0	0	0	0	0	0	0	0	0	0	0	0	0	0	0	0	0	0	0
ASPARTATE-DEG1-PWY	aspartate degradation I	0	0	0	0	0	0	0	0	0	0	0	0	0	0	0	0	0	0	0	0	0	0	0	0	0	0	0	0	0	0	0	0	0	0	0	0	0	0	0	0	0	0	0	0	0	0	0	0
ASPARTATESYN-PWY	aspartate biosynthesis	0	0	0	0	0	0	0	0	0	0	0	0	0	0	0	0	0	0	0	0	0	0	0	0	0	0	0	0	0	0	0	0	0	0	0	0	0	0	0	0	0	0	0	0	0	0	0	0
BSUBPOLYAMSYN-PWY	spermidine biosynthesis I	0	0	0	0	0	0	0	0	0	0	0	0	0	0	0	0	0	0	0	0	0	0	0	0	0	0	0	0	0	0	0	0	0	0	0	0	0	0	0	0	0	0	0	0	0	0	0	0
CALVIN-PWY	Calvin-Benson-Bassham cycle	2.68529	2.68529	2.68529	2.68529	2.68529	2.68529	2.68529	2.68529	2.68529	2.68529	2.08296	2.08296	2.08296	2.08296	2.08296	2.08296	2.08296	2.08296	2.08296	2.08296	0	0	0	0	0	0	0	0	0	0	0	0	0	0	0	0	0	0	1.88309	0	0	0	0	0	0	0	0	0
CAMALEXIN-SYN	camalexin biosynthesis	1.36299	1.36299	1.36299	1.36299	1.36299	1.36299	1.36299	1.36299	1.36299	1.36299	0	0	0	0	0	0	0	0	0	0	0	0	0	0	0	0	0	0	0	0	1.5638	1.73787	0	1.38486	1.54956	0	1.56181	1.62323	1.40278	1.38849	1.66705	1.94479	1.57207	1.64846	1.64295	1.65767	1.37265	1.63053
CHLOROPHYLL-SYN	chlorophyllide <i>a</i> biosynthesis I	5.16079	5.16079	5.16079	5.16079	5.16079	5.16079	5.16079	5.16079	5.16079	5.16079	2.56253	2.56253	2.56253	2.54851	2.56253	2.56253	2.56253	2.56253	2.56253	2.56253	0	1.40239	0	0	2.90919	0	0	0	1.79003	0	3.88494	4.06071	0	1.47571	0	0	3.97199	1.78129	1.80444	2.41244	2.10859	2.75925	2.7221	0	1.8642	0	0	2.64129
CITRULBIO-PWY	citrulline biosynthesis	0	0	0	0	0	0	0	0	0	0	0	0	0	0	0	0	0	0	0	0	0	0	0	0	0	0	0	0	0	0	0	0	0	0	0	0	0	0	0	0	0	0	0	0	0	0	0	0
COA-PWY	coenzyme A biosynthesis	0	0	0	0	0	0	0	0	0	0	0	0	0	0	0	0	0	0	0	0	0	0	0	0	0	0	0	0	0	0	0	0	0	0	0	0	0	0	0	0	0	0	0	0	0	0	0	0
CYSTSYN-PWY	cysteine biosynthesis I	0	0	0	0	0	0	0	0	0	0	0	0	0	0	0	0	0	0	0	0	0	0	0	0	0	0	0	0	0	0	0	0	0	0	0	0	0	0	0	0	0	0	0	0	0	0	0	0
DETOX1-PWY	superoxide radicals degradation	0	0	0	0	0	0	0	0	0	0	0	0	0	0	0	0	0	0	0	0	0	0	0	0	0	0	0	0	0	0	0	0	0	0	0	0	0	0	0	0	0	0	0	0	0	0	0	0
ETHYL-PWY	ethylene biosynthesis I (plants)	0	0	0	0	0	0	0	0	0	0	0	0	0	0	0	0	0	0	0	0	0	0	0	0	0	0	0	0	0	0	0	0	0	0	0	0	0	0	0	0	0	0	0	0	0	0	0	0
FASYN-ELONG-PWY	fatty acid elongation -- saturated	0	0	0	0	0	0	0	0	0	0	0	0	0	0	0	0	0	0	0	0	0	0	0	0	0	0	0	0	0	0	0	0	0	0	0	0	0	0	0	0	0	0	0	0	0	0	0	0
GALACTMETAB-PWY	galactose degradation II	0	0	0	0	0	0	0	0	0	0	0	0	0	0	0	0	0	0	0	0	0	0	0	0	0	0	0	0	0	0	0	0	0	0	0	0	0	0	0	0	0	0	0	0	0	0	0	0
GLNSYN-PWY	glutamine biosynthesis I	0	0	0	0	0	0	0	0	0	0	0	0	0	0	0	0	0	0	0	0	0	0	0	0	0	0	0	0	0	0	0	0	0	0	0	0	0	0	0	0	0	0	0	0	0	0	0	0
GLUCONEO-PWY	gluconeogenesis I	0	0	0	0	0	0	0	0	0	0	0	0	0	0	0	0	0	0	0	0	0	0	0	0	0	0	0	0	0	0	0	1.41034	0	0	0	0	1.41905	0	0	1.38204	0	0	0	0	0	0	0	0
GLYCOLYSIS	glycolysis I	1.35499	1.35499	1.35499	1.35499	1.35499	1.35499	1.35499	1.35499	1.35499	1.35499	0	0	0	0	0	0	0	0	0	0	0	0	0	0	0	0	0	0	0	0	0	0	0	0	0	0	0	0	0	0	0	0	0	0	0	0	0	1.94249
GLYOXYLATE-BYPASS	glyoxylate cycle	0	0	0	0	0	0	0	0	0	0	0	0	0	0	0	0	0	0	0	0	0	0	0	0	0	0	0	0	0	0	0	0	0	0	0	0	0	0	0	0	0	0	0	0	0	0	0	0
GLYSYN2-PWY	glycine biosynthesis	0	0	0	0	0	0	0	0	0	0	0	0	0	0	0	0	0	0	0	0	1.31126	0	0	0	0	1.40479	0	0	0	0	2.25283	2.36827	0	2.3127	0	0	2.37559	1.97885	1.88309	2.28794	0	0	0	0	0	0	0	0
GLYSYN-ALA-PWY	glycine biosynthesis III	0	0	0	0	0	0	0	0	0	0	0	0	0	0	0	0	0	0	0	0	0	0	0	0	0	1.30498	0	0	0	0	1.92274	2.02843	1.88314	1.86991	0	0	2.03592	1.78129	1.68855	1.95055	2.07243	0	0	0	0	0	0	0
HEME-BIOSYNTHESIS-II	heme biosynthesis from uroporphyrinogen-III I	0	0	0	0	0	0	0	0	0	0	0	0	0	0	0	0	0	0	0	0	0	0	0	0	0	0	0	0	0	0	0	0	0	0	0	0	0	0	0	0	0	0	0	0	0	0	0	0
HISTSYN-PWY	histidine biosynthesis	1.36299	1.36299	1.36299	1.36299	1.36299	1.36299	1.36299	1.36299	1.36299	1.36299	0	0	0	0	0	0	0	0	0	0	2.13835	0	2.15231	0	0	0	1.39131	0	1.38398	0	0	0	0	0	0	0	0	0	0	0	0	0	0	0	0	0	0	0
HOMOSERSYN-PWY	homoserine biosynthesis	0	0	0	0	0	0	0	0	0	0	0	0	0	0	0	0	0	0	0	0	0	0	0	0	0	0	0	0	0	0	0	0	0	0	0	0	0	0	0	0	0	0	0	0	0	0	0	0
ILEUDEG-PWY	isoleucine degradation I	0	0	0	0	0	0	0	0	0	0	0	0	0	0	0	0	0	0	0	0	0	0	0	0	0	0	0	0	0	0	0	0	0	0	0	0	0	0	0	0	0	0	0	0	0	0	0	0
ILEUSYN-PWY	isoleucine biosynthesis I (from threonine)	0	0	0	0	0	0	0	0	0	0	0	0	0	0	0	0	0	0	0	0	0	0	0	0	0	0	0	0	0	0	0	0	0	0	0	0	0	0	0	0	0	0	0	0	1.49134	0	0	0
LEU-DEG2-PWY	leucine degradation I	0	0	0	0	0	0	0	0	0	0	0	0	0	0	0	0	0	0	0	0	0	0	0	0	0	0	0	0	0	0	0	0	1.82596	1.38486	0	1.65677	0	1.81013	0	0	1.57281	1.58226	1.63112	0	0	0	0	2.41833
LEUSYN-PWY	leucine biosynthesis	0	0	0	0	0	0	0	0	0	0	0	0	0	0	0	0	0	0	0	0	0	0	0	0	0	0	0	0	0	0	0	0	0	0	0	0	0	0	0	0	0	0	0	0	0	0	0	0
LIPAS-PWY	triacylglycerol degradation	0	0	0	0	0	0	0	0	0	0	0	0	0	0	0	0	0	0	0	0	0	0	0	0	0	0	0	0	0	0	0	0	0	0	0	0	0	0	0	0	0	0	0	0	0	0	0	0
LIPASYN-PWY	phospholipases	0	0	0	0	0	0	0	0	0	0	0	0	0	0	0	0	0	0	0	0	0	0	0	0	0	0	0	0	0	0	0	0	0	0	0	0	0	0	0	0	0	0	0	0	0	0	0	0
LYSINE-DEG2-PWY	lysine degradation II	0	0	0	0	0	0	0	0	0	0	0	0	0	0	0	0	0	0	0	0	0	0	0	0	0	0	0	0	0	0	0	0	0	0	0	0	0	0	0	0	0	0	0	0	0	0	0	0
MALATE-ASPARTATE-SHUTTLE-PWY	aspartate degradation II	0	0	0	0	0	0	0	0	0	0	0	0	0	0	0	0	0	0	0	0	0	0	0	0	0	0	0	0	0	0	0	0	0	0	0	0	0	0	0	0	0	0	0	0	0	0	0	0
MANNOSYL-CHITO-DOLICHOL-BIOSYNTHESIS	dolichyl-diphosphooligosaccharide biosynthesis	0	0	0	0	0	0	0	0	0	0	0	0	0	0	0	0	0	0	0	0	0	0	0	0	0	0	0	0	0	0	0	0	0	0	0	0	0	0	0	0	0	0	0	0	0	0	0	0
NONMEVIPP-PWY	methylerythritol phosphate pathway	0	0	0	0	0	0	0	0	0	0	0	0	0	0	0	0	0	0	0	0	0	0	0	0	0	0	0	0	0	0	0	0	0	0	0	0	0	0	0	0	0	0	0	0	0	0	0	0
OXIDATIVEPENT-PWY	pentose phosphate pathway (oxidative branch)	0	0	0	0	0	0	0	0	0	0	0	0	0	0	0	0	0	0	0	0	0	0	0	0	0	0	0	0	0	0	0	0	0	0	0	0	0	0	0	0	0	0	0	0	0	0	0	0
PANTO-PWY	phosphopantothenate biosynthesis I	0	0	0	0	0	0	0	0	0	0	0	0	0	0	0	0	0	0	0	0	0	0	0	0	0	0	0	0	0	0	0	0	0	0	0	0	0	0	0	0	0	0	0	0	0	0	0	0
PWY0-1182	trehalose degradation II (trehalase)	0	0	0	0	0	0	0	0	0	0	0	0	0	0	0	0	0	0	0	0	0	0	0	0	0	0	0	0	0	0	0	0	0	0	0	0	0	0	0	0	0	0	0	0	0	0	0	0
PWY0-1319	CDP-diacylglycerol biosynthesis II	0	0	0	0	0	0	0	0	0	0	0	0	0	0	0	0	0	0	0	0	0	0	0	0	0	0	0	0	0	0	0	0	0	0	0	0	0	0	0	0	0	0	0	0	0	0	0	0
PWY0-163	salvage pathways of pyrimidine ribonucleotides	0	0	0	0	0	0	0	0	0	0	0	0	0	0	0	0	0	0	0	0	0	0	0	0	0	0	0	0	0	0	0	0	0	0	0	0	0	0	0	0	0	0	0	0	0	0	0	0
PWY0A-6303	methyl indole-3-acetate interconversion	0	0	0	0	0	0	0	0	0	0	0	0	0	0	0	0	0	0	0	0	0	0	0	0	0	0	0	0	0	0	0	0	0	0	0	0	0	0	0	0	0	0	0	0	0	0	0	0
PWY-1001	cellulose biosynthesis	0	0	0	0	0	0	0	0	0	0	0	0	0	0	0	0	0	0	0	0	0	0	0	0	0	0	0	0	0	0	0	0	0	0	0	0	0	0	0	0	1.66705	1.6815	3.07623	1.81628	3.00541	1.76036	1.43059	2.41833
PWY-101	photosynthesis light reactions	5.78819	5.78819	5.78819	5.78819	5.78819	5.78819	5.78819	5.78819	5.78819	5.78819	2.56253	2.56253	2.56253	2.54851	2.56253	2.56253	2.56253	2.56253	2.56253	2.56253	7.98436	4.14689	8.28545	7.10885	5.36299	8.66876	6.28219	7.92247	5.61821	5.96451	5.683	7.21075	6.03465	7.95557	3.798	10.4638	7.82936	6.17655	5.15905	7.37087	10.5895	10.7002	10.8466	10.7002	10.7378	10.5935	10.8899	11.5347
PWY-102	gibberellin inactivation I (2&beta;-hydroxylation)	0	0	0	0	0	0	0	0	0	0	0	0	0	0	0	0	0	0	0	0	0	0	0	0	0	0	0	0	0	0	0	0	0	0	0	0	0	0	0	0	0	0	0	0	0	0	0	0
PWY-1042	glycolysis IV (plant cytosol)	0	0	0	0	0	0	0	0	0	0	0	0	0	0	0	0	0	0	0	0	0	0	0	0	0	0	0	0	0	0	0	0	0	0	0	0	0	0	0	0	0	0	0	0	0	0	0	0
PWY-1121	suberin biosynthesis	0	0	0	0	0	0	0	0	0	0	0	0	0	0	0	0	0	0	0	0	0	0	0	0	0	0	0	0	1.86976	0	3.14749	3.294	3.20713	2.93285	3.05447	2.97263	3.34062	3.0029	1.88309	3.1329	0	5.54784	1.33465	4.42092	0	4.48492	2.76463	2.66234
PWY-1186	homomethionine biosynthesis	0	0	0	0	0	0	0	0	0	0	0	0	0	0	0	0	0	0	0	0	0	1.40865	0	0	0	0	0	0	0	0	0	0	0	0	0	0	0	0	0	0	1.51837	1.61323	0	1.94498	1.6464	1.36496	0	1.61569
PWY-1187	glucosinolate biosynthesis from homomethionine	0	0	0	0	0	0	0	0	0	0	0	0	0	0	0	0	0	0	0	0	0	0	0	0	0	0	0	0	0	0	1.92124	1.93763	1.81919	0	1.93364	0	1.97365	1.78129	0	0	1.83364	4.63562	1.97666	1.96368	2.1356	3.17256	0	1.988
PWY-1422	vitamin E biosynthesis	0	0	0	0	0	0	0	0	0	0	0	0	0	0	0	0	0	0	0	0	0	0	0	0	0	0	0	0	0	0	0	0	0	0	0	0	0	0	0	0	0	0	0	0	0	0	0	0
PWY-181	photorespiration	1.64636	1.64636	1.64636	1.64636	1.64636	1.64636	1.64636	1.64636	1.64636	1.64636	0	0	0	0	0	0	0	0	0	0	4.67121	2.81836	3.22038	3.63327	2.02426	5.1089	2.95125	3.08982	3.53989	2.86606	4.68381	6.7792	1.44638	4.93089	1.50365	4.24894	7.014	5.96797	4.19834	4.71681	1.94922	2.21588	3.67764	0	2.04666	1.88359	0	0
PWY1F-467	phenylpropanoid biosynthesis initial reactions	0	0	0	0	0	0	0	0	0	0	0	0	0	0	0	0	0	0	0	0	1.31126	0	0	0	0	0	0	0	0	0	0	0	0	0	0	0	0	0	0	0	0	0	1.33465	0	1.39516	0	0	0
PWY1F-823	leucopelargonidin and leucocyanidin biosynthesis	0	0	0	0	0	0	0	0	0	0	0	0	0	0	0	0	0	0	0	0	0	0	0	0	0	0	0	0	0	0	0	0	0	0	0	0	0	0	0	0	0	0	0	0	0	1.42951	0	0
PWY1F-FLAVSYN	flavonoid biosynthesis	0	0	0	0	0	0	0	0	0	0	0	0	0	0	0	0	0	0	0	0	0	0	0	0	0	0	0	0	0	0	0	0	0	0	3.00407	0	0	0	0	0	2.67568	2.33105	0	3.27896	2.84276	2.41249	2.46464	3.04879
PWY-2021	IAA degradation IV	0	0	0	0	0	0	0	0	0	0	0	0	0	0	0	0	0	0	0	0	0	0	0	0	0	0	0	0	0	0	0	0	0	0	0	0	0	0	0	0	0	1.4676	3.04967	0	0	1.64846	0	0
PWY-2161	folate polyglutamylation	0	0	0	0	0	0	0	0	0	0	0	0	0	0	0	0	0	0	0	0	0	0	0	0	0	0	0	0	0	0	0	0	0	0	0	0	0	0	0	0	0	0	0	0	0	0	0	0
PWY-2161B-PMN	folate polyglutamylation II	0	0	0	0	0	0	0	0	0	0	0	0	0	0	0	0	0	0	0	0	0	0	0	0	0	0	0	0	0	0	0	0	0	0	0	0	0	0	0	0	0	0	0	0	0	0	0	0
PWY-2181	free phenylpropanoid acid biosynthesis	0	0	0	0	0	0	0	0	0	0	0	0	0	0	0	0	0	0	0	0	0	0	0	0	0	0	0	0	1.37074	0	1.96606	2.03966	2.0157	1.81258	1.93364	1.71919	2.08286	1.93103	1.88309	1.95055	2.87372	3.18534	2.23827	0	0	0	0	3.31605
PWY-2261	ascorbate glutathione cycle	0	0	0	0	0	0	0	0	0	0	0	0	0	0	0	0	0	0	0	0	0	0	0	0	0	0	0	0	0	0	0	0	0	0	0	0	0	0	0	0	0	0	0	0	0	0	0	0
PWY-2301	<i>myo</i>-inositol biosynthesis	0	0	0	0	0	0	0	0	0	0	0	0	0	0	0	0	0	0	0	0	0	0	0	0	0	0	0	0	0	0	0	0	0	0	0	0	0	0	0	0	0	0	0	1.94498	0	0	1.57978	0
PWY-2582	brassinosteroid biosynthesis II	0	0	0	0	0	0	0	0	0	0	0	0	0	0	0	0	0	0	0	0	0	0	0	0	0	0	0	0	0	0	0	0	0	0	0	0	0	0	0	0	0	0	0	0	0	0	0	0
PWY-2681	<i>trans</i>-zeatin biosynthesis	0	0	0	0	0	0	0	0	0	0	0	0	0	0	0	0	0	0	0	0	0	0	0	0	0	0	0	0	0	0	0	0	0	0	0	0	0	0	0	0	0	0	0	0	0	0	0	0
PWY-282	cuticular wax biosynthesis	0	0	0	0	0	0	0	0	0	0	0	0	0	0	0	0	0	0	0	0	0	0	0	0	0	0	0	0	0	0	0	0	0	0	0	0	0	0	0	0	0	0	0	0	0	0	0	0
PWY-2821	glucosinolate biosynthesis from phenylalanine	0	0	0	0	0	0	0	0	0	0	0	0	0	0	0	0	0	0	0	0	0	0	0	0	0	0	0	0	0	0	4.26185	4.26185	3.9257	0	4.16746	0	4.25925	3.84761	0	0	4.11826	7.56645	4.45717	4.42092	4.63312	5.83435	2.50519	4.34742
PWY-2841	cytokinins degradation	0	0	0	0	0	0	0	0	0	0	0	0	0	0	0	0	0	0	0	0	0	0	0	0	0	0	0	0	0	0	0	0	0	0	0	0	0	0	0	0	0	0	0	0	0	0	0	0
PWY-3041	monoterpene biosynthesis	0	0	0	0	0	0	0	0	0	0	0	0	0	0	0	0	0	0	0	0	0	0	0	0	0	0	0	0	0	0	0	0	0	0	0	0	0	0	0	0	0	1.65478	0	0	0	0	0	1.51447
PWY-321	cutin biosynthesis	0	0	0	0	0	0	0	0	0	0	0	0	0	0	0	0	0	0	0	0	0	0	0	0	0	0	0	0	0	0	0	0	0	0	0	0	0	0	0	0	0	0	0	0	0	0	0	0
PWY-3301	sinapate ester biosynthesis	0	0	0	0	0	0	0	0	0	0	0	0	0	0	0	0	0	0	0	0	0	0	0	0	0	0	0	0	0	0	0	0	0	0	0	0	0	0	0	0	0	0	0	0	0	0	0	0
PWY-3461	tyrosine biosynthesis II	0	0	0	0	0	0	0	0	0	0	0	0	0	0	0	0	0	0	0	0	0	0	0	0	0	0	0	0	0	0	0	0	0	0	0	0	0	0	0	0	0	0	0	0	0	0	0	0
PWY-3462	phenylalanine biosynthesis II	0	0	0	0	0	0	0	0	0	0	0	0	0	0	0	0	0	0	0	0	0	0	0	0	0	0	0	0	0	0	0	0	0	0	0	0	0	0	0	0	0	0	0	0	0	0	0	0
PWY-3561	choline biosynthesis III	0	0	0	0	0	0	0	0	0	0	0	0	0	0	0	0	0	0	0	0	0	0	0	0	0	0	0	0	0	0	0	0	0	0	0	0	0	0	0	0	0	0	0	0	0	0	0	0
PWY-361	phenylpropanoid biosynthesis	0	0	0	0	0	0	0	0	0	0	0	0	0	0	0	0	0	0	0	0	1.31126	0	0	0	2.02426	0	0	0	0	0	1.89975	1.98424	2.0157	1.71298	1.81848	1.59145	2.03592	1.81013	1.77978	1.90158	0	3.84264	0	0	0	0	0	0
PWY-3742	tetrahydrofolate biosynthesis II	0	0	0	0	0	0	0	0	0	0	0	0	0	0	0	0	0	0	0	0	0	0	0	0	0	0	0	0	0	0	0	0	0	0	0	0	0	0	0	0	0	0	0	0	0	0	0	0
PWY-3781	aerobic respiration (cytochrome c)	7.81837	7.81837	7.81837	7.81837	7.81837	7.81837	7.81837	7.81837	7.81837	7.81837	1.48872	1.48872	1.46701	1.48555	1.46691	1.46701	1.47289	1.46658	1.49348	1.47605	9.21551	4.68728	9.46704	7.13189	16.7904	9.31247	7.10559	5.12855	13.8563	5.96451	12.108	6.9107	1.62009	4.54901	12.4236	12.2418	8.16297	6.13733	13.7528	2.72668	8.60212	5.16426	18.9723	7.7213	5.29952	22.5138	12.7851	18.2701
PWY-381	nitrate reduction II (assimilatory)	0	0	0	0	0	0	0	0	0	0	0	0	0	0	0	0	0	0	0	0	0	0	0	0	0	0	0	0	0	0	0	0	0	0	0	0	0	0	0	0	0	0	0	0	0	0	0	0
PWY-3821	galactose degradation III	0	0	0	0	0	0	0	0	0	0	0	0	0	0	0	0	0	0	0	0	0	0	0	0	0	0	0	0	0	0	0	0	0	0	0	0	0	0	0	0	0	0	0	0	0	0	0	0
PWY-3841	folate transformations II	0	0	0	0	0	0	0	0	0	0	0	0	0	0	0	0	0	0	0	0	0	0	0	0	0	0	0	0	0	0	0	0	0	0	0	0	0	0	0	0	0	0	0	0	0	0	0	0
PWY-3982	uracil degradation II (reductive)	0	0	0	0	0	0	0	0	0	0	0	0	0	0	0	0	0	0	0	0	0	0	0	0	0	0	0	0	0	0	0	0	0	0	0	0	0	0	0	0	0	0	0	0	0	0	0	0
PWY3O-450	phosphatidylcholine biosynthesis I	0	0	0	0	0	0	0	0	0	0	0	0	0	0	0	0	0	0	0	0	0	0	0	0	0	0	0	0	0	0	0	0	0	0	0	0	0	0	0	0	0	0	0	0	0	0	0	0
PWY-401	glycolipid biosynthesis	0	0	0	0	0	0	0	0	0	0	0	0	0	0	0	0	0	0	0	0	0	0	0	0	0	0	0	0	0	0	0	0	0	0	0	0	0	0	0	0	0	0	0	0	0	0	0	0
PWY-4081	glutathione redox reactions I	0	0	0	0	0	0	0	0	0	0	0	0	0	0	0	0	0	0	0	0	0	0	0	0	0	0	0	0	0	0	0	0	0	0	0	0	0	0	0	0	0	0	0	0	0	0	0	0
PWY-43	putrescine biosynthesis II	0	0	0	0	0	0	0	0	0	0	0	0	0	0	0	0	0	0	0	0	0	0	0	0	0	0	0	0	0	0	0	0	0	0	0	0	0	0	0	0	0	0	0	0	0	0	0	0
PWY-4302	aerobic respiration (alternative oxidase pathway)	7.06699	7.06699	7.06699	7.06699	7.06699	7.06699	7.06699	7.06699	7.06699	7.06699	2.12439	2.12439	2.09926	2.12103	2.09759	2.09926	2.10762	2.10093	2.12943	2.11097	9.63735	3.47676	8.01133	6.79961	13.8609	9.73215	6.59963	3.58293	11.0651	5.56334	11.3918	6.07358	2.0157	3.35487	11.5384	11.3728	9.00734	3.3796	12.8976	2.15964	6.97443	5.54784	17.4692	6.05217	5.81408	21.0637	11.2241	16.831
PWY-4321	glutamate degradation IV	0	0	0	0	0	0	0	0	0	0	0	0	0	0	0	0	0	0	0	0	0	0	0	0	0	0	0	0	0	0	0	0	0	0	0	0	0	0	0	0	0	0	0	0	0	0	0	0
PWY-4381	fatty acid biosynthesis initiation I	0	0	0	0	0	0	0	0	0	0	0	0	0	0	0	0	0	0	0	0	0	0	0	0	0	0	0	0	0	0	0	0	0	0	0	0	0	0	0	0	0	0	0	0	0	0	0	0
PWY-4541	lipid-dependent phytate biosynthesis I (via Ins(145)P<sub>3</sub>)	0	0	0	0	0	0	0	0	0	0	0	0	0	0	0	0	0	0	0	0	0	0	0	0	0	0	0	0	0	0	0	0	0	0	0	0	0	0	0	0	0	0	0	0	0	0	0	0
PWY-4562	lipid-dependent phytate biosynthesis II (via Ins(134)P<sub>3</sub>)	0	0	0	0	0	0	0	0	0	0	0	0	0	0	0	0	0	0	0	0	0	0	0	0	0	0	0	0	0	0	0	0	0	0	0	0	0	0	0	0	0	0	0	0	0	0	0	0
PWY-4661	1D-<i>myo</i>-inositol hexakisphosphate biosynthesis III (<i>Spirodela polyrrhiza</i>)	0	0	0	0	0	0	0	0	0	0	0	0	0	0	0	0	0	0	0	0	0	0	0	0	0	0	0	0	0	0	0	0	0	0	0	0	0	0	0	0	0	0	0	0	0	0	0	0
PWY-4702	phytate degradation I	0	0	0	0	0	0	0	0	0	0	0	0	0	0	0	0	0	0	0	0	0	0	0	0	0	0	0	1.35862	0	0	1.89975	1.80475	1.62009	1.66855	0	0	1.8746	1.704	1.59554	1.79006	0	0	0	0	0	0	0	0
PWY-4841	UDP-D-glucuronate biosynthesis (from <i>myo</i>-inositol)	0	0	0	0	0	0	0	0	0	0	0	0	0	0	0	0	0	0	0	0	0	0	0	0	0	0	0	0	0	0	1.33083	1.47985	1.44638	1.37347	0	0	0	0	0	0	0	0	0	0	0	0	0	0
PWY4FS-2	phosphatidylcholine biosynthesis II	0	0	0	0	0	0	0	0	0	0	0	0	0	0	0	0	0	0	0	0	0	0	0	0	0	0	0	0	0	0	0	0	0	0	0	0	0	0	0	0	0	0	0	0	0	0	0	0
PWY4FS-6	phosphatidylethanolamine biosynthesis II	0	0	0	0	0	0	0	0	0	0	0	0	0	0	0	0	0	0	0	0	0	0	0	0	0	0	0	0	0	0	0	0	0	0	0	0	0	0	0	0	0	0	0	0	0	0	0	0
PWY-5034	GA<sub>12</sub> biosynthesis	0	0	0	0	0	0	0	0	0	0	0	0	0	0	0	0	0	0	0	0	0	0	0	0	0	0	0	0	0	0	0	0	0	0	0	0	0	0	0	0	0	0	0	0	0	0	0	0
PWY-5035	gibberellin biosynthesis III (early C-13 hydroxylation)	0	0	0	0	0	0	0	0	0	0	0	0	0	0	0	0	0	0	0	0	0	0	0	0	0	0	0	0	0	0	0	0	0	0	0	0	0	0	0	0	0	0	0	0	0	0	0	0
PWY-5068	chlorophyll cycle	0	0	0	0	0	0	0	0	0	0	0	0	0	0	0	0	0	0	0	0	0	0	0	0	0	0	0	0	0	0	0	0	0	0	0	0	0	0	0	0	0	0	0	0	0	0	0	0
PWY-5070	gibberellin biosynthesis I (non C-3 non C-13 hydroxylation)	0	0	0	0	0	0	0	0	0	0	0	0	0	0	0	0	0	0	0	0	0	0	0	0	0	0	0	0	0	0	0	0	0	0	0	0	0	0	0	0	0	0	0	0	0	0	0	0
PWY-5079	phenylalanine degradation III	0	0	0	0	0	0	0	0	0	0	0	0	0	0	0	0	0	0	0	0	0	0	0	0	0	0	0	0	0	0	0	0	0	0	0	0	0	0	0	0	0	0	0	0	0	0	0	0
PWY-5080	very long chain fatty acid biosynthesis I	0	0	0	0	0	0	0	0	0	0	0	0	0	0	0	0	0	0	0	0	0	0	0	0	0	0	0	0	0	0	0	0	0	0	0	0	0	0	0	0	0	0	0	0	0	0	0	0
PWY-5083	NAD/NADH phosphorylation and dephosphorylation	5.78819	5.78819	5.78819	5.78819	5.78819	5.78819	5.78819	5.78819	5.78819	5.78819	0	0	0	0	0	0	0	0	0	0	8.86495	3.47676	6.17929	4.97261	11.3269	8.94505	4.9537	1.56728	9.81605	4.80996	7.7989	5.88994	1.55633	1.85719	8.9663	7.6156	9.00734	1.41748	8.94152	3.1329	3.57488	6.82328	13.6502	4.60128	7.18595	17.3106	6.10176	13.1404
PWY-5097	lysine biosynthesis VI	0	0	0	0	0	0	0	0	0	0	0	0	0	0	0	0	0	0	0	0	0	0	0	0	0	0	0	0	0	0	0	0	0	0	0	0	0	0	0	0	0	0	0	0	0	0	0	0
PWY-5098	chlorophyll <i>a</i> degradation I	0	0	0	0	0	0	0	0	0	0	0	0	0	0	0	0	0	0	0	0	0	0	0	0	0	0	0	0	0	0	0	0	0	0	0	0	0	0	0	0	0	0	0	0	0	0	0	0
PWY-5120	geranylgeranyldiphosphate biosynthesis	0	0	0	0	0	0	0	0	0	0	0	0	0	0	0	0	0	0	0	0	0	0	0	0	0	0	0	0	0	0	0	0	0	0	0	0	0	0	0	0	0	0	0	0	0	0	0	0
PWY-5122	geranyl diphosphate biosynthesis	0	0	0	0	0	0	0	0	0	0	0	0	0	0	0	0	0	0	0	0	0	0	0	0	0	0	0	0	0	0	0	0	0	0	0	0	0	0	0	0	0	0	0	0	0	0	0	0
PWY-5123	<i>trans trans</i>-farnesyl diphosphate biosynthesis	0	0	0	0	0	0	0	0	0	0	0	0	0	0	0	0	0	0	0	0	0	0	0	0	0	0	0	0	0	0	0	0	0	0	0	0	0	0	0	0	0	0	0	0	0	0	0	0
PWY-5129	sphingolipid biosynthesis (plants)	0	0	0	0	0	0	0	0	0	0	0	0	0	0	0	0	0	0	0	0	0	0	0	0	0	0	0	0	0	0	0	0	0	0	0	0	0	0	0	0	1.51837	1.622	0	0	0	0	0	0
PWY-5136	fatty acid &beta;-oxidation II (peroxisome)	0	0	0	0	0	0	0	0	0	0	0	0	0	0	0	0	0	0	0	0	0	0	0	0	0	0	0	0	0	0	0	0	0	0	0	0	0	0	1.87423	0	0	0	0	0	0	0	0	0
PWY-5138	unsaturated even numbered fatty acid &beta;-oxidation	0	0	0	0	0	0	0	0	0	0	0	0	0	0	0	0	0	0	0	0	0	0	0	0	0	0	0	0	0	0	0	0	1.44638	0	0	0	0	0	0	0	0	0	0	1.5449	0	0	0	0
PWY-5143	fatty acid activation	0	0	0	0	0	0	0	0	0	0	0	0	0	0	0	0	0	0	0	0	0	0	0	0	0	0	0	0	0	0	0	0	0	0	0	0	0	0	0	0	0	0	0	0	0	0	0	0
PWY-5188	tetrapyrrole biosynthesis I	0	0	0	0	0	0	0	0	0	0	0	0	0	0	0	0	0	0	0	0	0	0	0	0	0	0	0	0	0	0	0	0	0	0	0	0	0	0	0	0	0	0	0	0	0	0	0	0
PWY-5267	glucosinolate breakdown	0	0	0	0	0	0	0	0	0	0	0	0	0	0	0	0	0	0	0	0	0	0	0	0	0	0	0	0	0	0	0	0	0	0	0	0	0	0	0	0	0	0	0	0	0	0	0	0
PWY-5269	cardiolipin biosynthesis II	0	0	0	0	0	0	0	0	0	0	0	0	0	0	0	0	0	0	0	0	0	0	0	0	0	0	0	0	0	0	0	0	0	0	0	0	0	0	0	0	0	0	0	0	0	0	0	0
PWY-5271	phaseic acid biosynthesis	0	0	0	0	0	0	0	0	0	0	0	0	0	0	0	0	0	0	0	0	0	0	0	0	0	0	0	0	0	0	0	0	0	0	0	0	0	0	0	0	0	0	0	0	0	0	0	0
PWY-5272	abscisic acid glucose ester biosynthesis	0	0	0	0	0	0	0	0	0	0	0	0	0	0	0	0	0	0	0	0	0	0	0	0	0	0	0	0	0	0	0	0	0	0	0	0	0	0	0	0	0	0	0	0	0	0	0	0
PWY-5320	kaempferol glucoside biosynthesis (Arabidopsis)	0	0	0	0	0	0	0	0	0	0	0	0	0	0	0	0	0	0	0	0	0	0	0	0	0	0	0	0	0	0	0	0	0	0	0	0	0	0	0	0	0	0	0	0	0	0	0	0
PWY-5321	quercetin glucoside biosynthesis (Arabidopsis)	0	0	0	0	0	0	0	0	0	0	0	0	0	0	0	0	0	0	0	0	0	0	0	0	0	0	0	0	0	0	0	0	0	0	0	0	0	0	0	0	0	0	0	0	0	0	0	0
PWY-5337	stachyose biosynthesis	1.80483	1.80483	1.80483	1.80483	1.80483	1.80483	1.80483	1.80483	1.80483	1.80483	0	0	0	0	0	0	0	0	0	0	0	0	0	0	0	0	0	0	0	0	0	0	0	0	0	0	0	0	0	0	0	0	0	0	0	0	0	0
PWY-5340	sulfate activation for sulfonation	0	0	0	0	0	0	0	0	0	0	0	0	0	0	0	0	0	0	0	0	0	0	0	0	0	0	0	0	0	0	2.50791	2.45355	2.15908	0	2.48453	0	2.48977	2.17897	0	0	2.39806	3.275	0	2.57049	2.72244	2.13812	0	2.5501
PWY-5381	pyridine nucleotide cycling (plants)	0	0	0	0	0	0	0	0	0	0	0	0	0	0	0	0	0	0	0	0	0	0	0	0	0	0	0	0	0	0	0	0	0	0	0	0	0	0	0	0	0	0	0	0	0	0	0	0
PWY-5386	methylglyoxal degradation I	0	0	0	0	0	0	0	0	0	0	0	0	0	0	0	0	0	0	0	0	0	0	0	0	0	0	0	0	0	0	0	0	0	0	0	0	0	0	0	0	0	0	0	0	0	0	0	0
PWY-5410	traumatin and (<i>Z</i>)-3-hexen-1-yl acetate biosynthesis	0	0	0	0	0	0	0	0	0	0	0	0	0	0	0	0	0	0	0	0	0	0	0	0	0	0	0	0	0	0	0	0	0	0	0	0	0	1.68469	1.88309	0	0	0	0	1.31212	0	1.37822	0	0
PWY-5441	S-methylmethionine cycle	0	0	0	0	0	0	0	0	0	0	0	0	0	0	0	0	0	0	0	0	0	0	0	0	0	0	0	0	0	0	0	0	0	0	0	0	0	0	0	0	0	0	0	0	0	0	0	0
PWY-5453	methylglyoxal degradation III	0	0	0	0	0	0	0	0	0	0	0	0	0	0	0	0	0	0	0	0	1.86771	1.78152	1.75005	1.70601	1.72814	1.72404	1.69874	1.75504	1.61496	1.69874	3.21325	2.86113	2.57528	0	2.89702	3.08831	3.28868	3.22334	2.84023	2.96587	1.74068	1.8018	1.57207	1.82611	1.72001	1.94685	0	3.90876
PWY-5484	glycolysis II (from fructose-6P)	1.35499	1.35499	1.35499	1.35499	1.35499	1.35499	1.35499	1.35499	1.35499	1.35499	0	0	0	0	0	0	0	0	0	0	0	0	0	0	0	0	0	0	0	0	0	0	0	0	0	0	0	0	0	0	0	0	0	0	0	0	0	0
PWY-5659	GDP-mannose biosynthesis	0	0	0	0	0	0	0	0	0	0	0	0	0	0	0	0	0	0	0	0	0	0	0	0	0	0	0	0	0	0	0	0	0	0	0	0	0	0	0	0	0	0	0	0	0	0	0	0
PWY-5661	GDP-glucose biosynthesis	0	0	0	0	0	0	0	0	0	0	0	0	0	0	0	0	0	0	0	0	0	0	0	0	0	0	0	0	0	0	0	0	0	0	0	0	0	0	0	0	0	0	0	0	0	0	0	0
PWY-5667	CDP-diacylglycerol biosynthesis I	0	0	0	0	0	0	0	0	0	0	0	0	0	0	0	0	0	0	0	0	0	0	0	0	0	0	0	0	0	0	0	0	0	0	0	0	0	0	0	0	0	0	0	0	0	0	0	0
PWY-5670	epoxysqualene biosynthesis	0	0	0	0	0	0	0	0	0	0	0	0	0	0	0	0	0	0	0	0	0	0	0	0	0	0	0	0	0	0	0	0	0	0	0	0	0	0	0	0	0	0	0	0	0	0	0	0
PWY-5686	uridine-5-phosphate biosynthesis	0	0	0	0	0	0	0	0	0	0	0	0	0	0	0	0	0	0	0	0	0	0	0	0	0	0	0	0	0	0	0	0	0	0	0	0	0	0	0	0	0	0	0	0	0	0	0	0
PWY-5690	TCA cycle II (eukaryotic)	0	0	0	0	0	0	0	0	0	0	2.2281	2.2281	2.24118	2.19395	2.23791	2.24118	2.23464	2.24118	2.2281	2.23137	1.89942	0	1.67405	0	1.62617	1.86593	0	1.61841	0	0	1.90469	2.02843	0	0	0	0	2.02927	1.52457	0	3.33597	0	3.04746	0	1.94498	0	2.53262	0	0
PWY-5723	Rubisco shunt	0	0	0	0	0	0	0	0	0	0	0	0	0	0	0	0	0	0	0	0	0	0	0	0	0	0	0	0	0	0	0	0	0	0	0	0	0	0	0	0	0	0	0	0	0	0	0	0
PWY-5754	4-hydroxybenzoate biosynthesis I (animals)	0	0	0	0	0	0	0	0	0	0	0	0	0	0	0	0	0	0	0	0	0	0	0	0	0	0	0	0	0	0	0	0	0	0	0	0	0	0	0	0	0	2.66797	0	0	0	0	0	0
PWY-5788	IAA degradation V	0	0	0	0	0	0	0	0	0	0	0	0	0	0	0	0	0	0	0	0	0	0	0	0	0	0	0	0	0	0	0	0	1.44638	0	0	0	0	0	0	0	0	1.65478	0	0	0	1.88359	0	1.51447
PWY-5791	14-dihydroxy-2-naphthoate biosynthesis II (plants)	0	0	0	0	0	0	0	0	0	0	0	0	0	0	0	0	0	0	0	0	0	0	0	0	0	0	0	0	0	0	0	0	0	0	0	0	0	0	0	0	0	0	0	0	0	0	0	0
PWY-5805-ARA	nonaprenyl diphosphate biosynthesis III	0	0	0	0	0	0	0	0	0	0	0	0	0	0	0	0	0	0	0	0	0	0	0	0	0	0	0	0	0	0	0	0	0	0	0	0	0	0	0	0	0	0	0	0	0	0	0	0
PWY-5807	heptaprenyl diphosphate biosynthesis	0	0	0	0	0	0	0	0	0	0	0	0	0	0	0	0	0	0	0	0	0	0	0	0	0	0	0	0	0	0	1.48973	1.45212	1.36907	0	1.93364	0	1.53522	1.41748	1.3698	1.40356	1.66705	1.43126	0	0	1.76756	1.42951	1.37265	1.90477
PWY-581	indole-3-acetate biosynthesis II	0	0	0	0	0	0	0	0	0	0	0	0	0	0	0	0	0	0	0	0	0	0	0	0	0	0	0	0	0	0	0	0	0	0	0	0	0	0	0	0	0	3.275	0	0	0	0	0	0
PWY-5868	simple coumarins biosynthesis	0	0	0	0	0	0	0	0	0	0	0	0	0	0	0	0	0	0	0	0	1.36322	0	0	0	2.02426	1.31728	0	0	0	0	2.03874	2.14075	2.05741	1.85719	1.98354	1.76916	2.19212	1.97885	1.88309	2.04379	1.71937	5.54784	0	4.03208	2.84423	2.15772	2.06242	2.05145
PWY-5934	iron reduction and absorption	0	0	0	0	0	0	0	0	0	0	0	0	0	0	0	0	0	0	0	0	0	0	0	0	0	0	0	0	0	0	0	0	0	0	0	0	0	0	0	0	0	0	0	0	0	0	0	0
PWY-5936	xyloglucan biosynthesis	0	0	0	0	0	0	0	0	0	0	0	0	0	0	0	0	0	0	0	0	0	0	0	0	0	0	0	0	0	0	0	0	0	0	0	0	0	0	0	0	0	0	0	0	0	0	0	0
PWY-5947	lutein biosynthesis	0	0	0	0	0	0	0	0	0	0	0	0	0	0	0	0	0	0	0	0	0	0	0	0	0	0	0	0	0	0	0	0	0	0	0	0	0	0	0	0	0	0	0	0	0	0	0	0
PWY-5957	nicotianamine biosynthesis	0	0	0	0	0	0	0	0	0	0	0	0	0	0	0	0	0	0	0	0	0	0	0	0	0	0	0	0	0	0	0	0	0	0	0	0	0	0	0	0	0	0	0	0	0	0	0	0
PWY-5971	palmitate biosynthesis II (bacteria and plants)	0	0	0	0	0	0	0	0	0	0	0	0	0	0	0	0	0	0	0	0	0	0	0	0	0	0	0	0	0	0	0	0	0	0	0	0	0	0	0	0	0	0	0	0	0	0	0	0
PWY-5995	linoleate biosynthesis I (plants)	0	0	0	0	0	0	0	0	0	0	0	0	0	0	0	0	0	0	0	0	0	0	0	0	0	0	0	0	0	0	0	0	0	0	0	0	0	0	0	0	0	0	0	0	0	0	0	0
PWY-601	glucosinolate biosynthesis from tryptophan	0	0	0	0	0	0	0	0	0	0	0	0	0	0	0	0	0	0	0	0	0	0	0	0	0	0	0	0	0	0	4.68381	4.7418	4.33587	0	4.63982	0	4.7445	4.24026	0	0	4.65613	7.85242	5.07386	4.93858	5.29952	4.07505	3.26422	4.93627
PWY-6039	chlorogenic acid biosynthesis I	0	0	0	0	0	0	0	0	0	0	0	0	0	0	0	0	0	0	0	0	0	0	0	0	0	0	0	0	0	0	0	0	0	0	0	0	0	0	0	0	0	0	0	0	0	0	0	0
PWY-6051	246-trinitrotoluene degradation	1.36299	1.36299	1.36299	1.36299	1.36299	1.36299	1.36299	1.36299	1.36299	1.36299	0	0	0	0	0	0	0	0	0	0	0	0	0	0	0	0	0	0	0	0	1.42999	0	0	0	0	0	0	0	0	0	0	0	0	0	0	0	0	0
PWY-6118	glycerol-3-phosphate shuttle	0	0	0	0	0	0	0	0	0	0	0	0	0	0	0	0	0	0	0	0	0	0	0	0	0	0	0	0	0	0	0	0	0	0	0	0	0	0	0	0	0	0	0	0	0	0	0	0
PWY-6121	5-aminoimidazole ribonucleotide biosynthesis I	0	0	0	0	0	0	0	0	0	0	0	0	0	0	0	0	0	0	0	0	1.34785	0	0	0	0	1.40479	0	0	0	0	0	0	0	1.85719	2.19479	1.92395	0	0	2.09097	0	0	1.43553	0	1.41569	0	0	0	0
PWY-6126	adenosine nucleotides <i>de novo</i> biosynthesis	0	0	0	0	0	0	0	0	0	0	0	0	0	0	0	0	0	0	0	0	0	0	0	0	0	0	0	0	0	0	0	0	0	0	0	0	0	0	0	0	0	0	0	0	0	0	0	0
PWY-6147	6-hydroxymethyl-dihydropterin diphosphate biosynthesis I	0	0	0	0	0	0	0	0	0	0	0	0	0	0	0	0	0	0	0	0	0	0	0	0	0	0	0	0	0	0	0	0	0	0	0	0	0	0	0	0	0	0	0	0	0	0	0	0
PWY-6163	chorismate biosynthesis from 3-dehydroquinate	0	0	0	0	0	0	0	0	0	0	0	0	0	0	0	0	0	0	0	0	0	0	0	0	0	0	0	0	0	0	0	0	0	0	0	0	0	0	0	0	0	0	0	0	0	0	0	0
PWY-621	sucrose degradation III	0	0	0	0	0	0	0	0	0	0	0	0	0	0	0	0	0	0	0	0	0	0	0	0	0	0	0	0	0	0	0	0	0	0	0	0	0	0	0	0	0	0	0	0	0	0	0	0
PWY-622	starch biosynthesis	1.78526	1.78526	1.78526	1.78526	1.78526	1.78526	1.78526	1.78526	1.78526	1.78526	0	0	0	0	0	0	0	0	0	0	0	0	0	0	0	0	0	0	0	0	0	0	0	0	0	0	0	0	0	0	0	0	0	0	0	0	0	0
PWY-6317	galactose degradation I (Leloir pathway)	0	0	0	0	0	0	0	0	0	0	0	0	0	0	0	0	0	0	0	0	0	0	0	0	0	0	0	0	0	0	0	0	0	0	0	0	0	0	0	0	0	0	0	0	0	0	0	0
PWY-6320	phaselate biosynthesis	0	0	0	0	0	0	0	0	0	0	0	0	0	0	0	0	0	0	0	0	0	0	0	0	0	0	0	0	0	0	0	0	0	0	0	0	0	0	0	0	0	3.97955	0	2.25077	1.58576	0	0	0
PWY-6351	D-<i>myo</i>-inositol (145)-trisphosphate biosynthesis	0	0	0	0	0	0	0	0	0	0	0	0	0	0	0	0	0	0	0	0	0	0	0	0	0	0	0	0	0	0	0	0	0	0	0	0	0	0	0	0	0	0	0	0	0	0	0	0
PWY-6352	3-phosphoinositide biosynthesis	0	0	0	0	0	0	0	0	0	0	0	0	0	0	0	0	0	0	0	0	0	0	0	0	0	0	0	0	0	0	0	0	0	0	0	0	0	0	0	0	0	0	0	0	0	0	0	0
PWY-6362	1D-<i>myo</i>-inositol hexakisphosphate biosynthesis II (mammalian)	0	0	0	0	0	0	0	0	0	0	0	0	0	0	0	0	0	0	0	0	0	0	0	0	0	0	0	0	0	0	0	0	0	0	0	0	1.3939	0	0	0	0	0	0	0	0	0	0	0
PWY-6363	D-<i>myo</i>-inositol (145)-trisphosphate degradation	0	0	0	0	0	0	0	0	0	0	0	0	0	0	0	0	0	0	0	0	0	0	0	0	0	0	0	0	0	0	0	0	0	0	0	0	0	0	0	0	0	0	0	0	0	0	0	0
PWY-6435	4-hydroxybenzoate biosynthesis V	0	0	0	0	0	0	0	0	0	0	0	0	0	0	0	0	0	0	0	0	0	0	0	0	0	0	0	0	0	0	0	0	0	0	0	0	0	0	0	0	0	2.66797	0	0	0	0	0	0
PWY-6475	<i>trans</i>-lycopene biosynthesis II (plants)	0	0	0	0	0	0	0	0	0	0	0	0	0	0	0	0	0	0	0	0	2.09116	0	0	0	0	0	0	0	0	0	1.46744	0	0	0	0	0	0	0	0	0	1.66705	0	0	0	0	0	0	2.05145
PWY-6527	stachyose degradation	0	0	0	0	0	0	0	0	0	0	0	0	0	0	0	0	0	0	0	0	0	0	0	0	0	0	0	0	0	0	0	0	0	0	0	0	0	0	0	0	0	0	0	0	0	0	0	0
PWY-6549	glutamine biosynthesis III	0	0	0	0	0	0	0	0	0	0	0	0	0	0	0	0	0	0	0	0	1.86771	1.43529	0	0	2.90919	1.8047	0	2.9787	0	0	4.58089	4.76397	1.5494	1.99917	3.25898	3.11544	2.4418	2.06149	3.23684	1.38849	0	4.81859	1.89262	1.3561	0	2.98249	0	1.7043
PWY-6554	1D-<i>myo</i>-inositol hexakisphosphate biosynthesis V (from Ins(134)P3)	0	0	0	0	0	0	0	0	0	0	0	0	0	0	0	0	0	0	0	0	0	0	0	0	0	0	0	0	0	0	0	0	0	0	0	0	0	0	0	0	0	0	0	0	0	0	0	0
PWY-6596	adenosine nucleotides degradation I	0	0	0	0	0	0	0	0	0	0	0	0	0	0	0	0	0	0	0	0	0	0	0	0	0	0	0	0	0	0	0	0	0	0	0	0	0	0	0	0	0	0	0	0	0	0	0	0
PWY-6605	adenine and adenosine salvage II	0	0	0	0	0	0	0	0	0	0	0	0	0	0	0	0	0	0	0	0	0	0	0	0	0	0	0	0	0	0	0	0	0	0	0	0	0	0	0	0	0	0	0	0	0	0	0	0
PWY66-162	ethanol degradation IV	0	0	0	0	0	0	0	0	0	0	0	0	0	0	0	0	0	0	0	0	0	0	0	0	0	0	0	0	0	0	0	0	0	0	0	0	0	0	0	0	0	0	0	0	0	0	0	0
PWY66-21	ethanol degradation II	0	0	0	0	0	0	0	0	0	0	0	0	0	0	0	0	0	0	0	0	0	0	0	0	0	0	0	0	0	0	0	0	0	0	0	0	0	0	0	0	0	0	0	0	0	0	0	0
PWY-6717	(14)-&beta;-xylan degradation	0	0	0	0	0	0	0	0	0	0	0	0	0	0	0	0	0	0	0	0	0	0	0	0	0	0	0	0	0	0	0	0	0	0	0	0	0	0	0	0	0	0	0	0	0	0	0	0
PWY-6724	starch degradation II	0	0	0	0	0	0	0	0	0	0	0	0	0	0	0	0	0	0	0	0	1.83426	1.88102	1.84891	4.62206	1.89058	4.74128	1.73977	1.8448	4.49984	1.73565	4.99989	4.82891	4.40319	4.70923	5.04937	5.48223	5.22546	4.65282	5.15905	4.71681	2.96522	3.3276	5.80642	5.80038	2.78742	5.79924	2.88997	6.17489
PWY-6733	sporopollenin precursor biosynthesis	0	0	0	0	0	0	0	0	0	0	0	0	0	0	0	0	0	0	0	0	0	0	0	0	0	0	0	0	0	0	0	0	0	0	0	0	0	0	0	0	3.27176	3.64742	3.28729	0	3.27578	3.35014	2.99252	3.41006
PWY-6745	phytochelatins biosynthesis	0	0	0	0	0	0	0	0	0	0	0	0	0	0	0	0	0	0	0	0	0	0	0	0	0	0	0	0	0	0	0	0	0	0	0	0	0	0	0	0	0	0	0	0	0	0	0	0
PWY-6754	<i>S</i>-methyl-5-thioadenosine degradation I	0	0	0	0	0	0	0	0	0	0	0	0	0	0	0	0	0	0	0	0	0	0	0	0	0	0	0	0	0	0	0	0	0	0	0	0	0	0	0	0	0	0	0	0	0	0	1.3104	0
PWY-6786	detoxification of reactive carbonyls in chloroplasts	0	0	0	0	0	0	0	0	0	0	0	0	0	0	0	0	0	0	0	0	1.46966	1.40865	1.36052	0	0	1.30498	1.37364	1.40454	0	1.33888	2.73837	2.37818	2.15908	0	2.41806	2.63364	2.81367	2.76844	2.34038	2.52109	1.5487	1.58226	1.32949	1.56249	1.49362	1.68958	0	3.41135
PWY-6787	flavonoid biosynthesis (in equisetum)	0	0	0	0	0	0	0	0	0	0	0	0	0	0	0	0	0	0	0	0	0	0	0	0	0	0	0	0	0	0	0	0	0	0	3.91319	0	0	0	0	0	3.57488	3.30257	0	4.2635	3.79006	3.35778	3.26422	3.98179
PWY-6792	scopoletin biosynthesis	0	0	0	0	0	0	0	0	0	0	0	0	0	0	0	0	0	0	0	0	0	0	0	0	0	0	0	0	0	0	0	0	0	0	0	0	0	0	0	0	0	0	0	0	0	0	0	0
PWY-6803	phosphatidylcholine acyl editing	0	0	0	0	0	0	0	0	0	0	0	0	0	0	0	0	0	0	0	0	0	0	0	0	0	0	0	0	0	0	0	0	0	0	0	0	0	0	0	0	0	0	0	0	0	0	0	0
PWY-6823	molybdenum cofactor biosynthesis	0	0	0	0	0	0	0	0	0	0	0	0	0	0	0	0	0	0	0	0	0	0	0	0	0	0	0	0	0	0	0	0	0	0	0	0	0	0	0	0	0	0	0	0	0	0	0	0
PWY-6837	fatty acid beta-oxidation V (unsaturated odd number di-isomerase-dependent)	0	0	0	0	0	0	0	0	0	0	0	0	0	0	0	0	0	0	0	0	0	0	0	0	0	0	0	0	0	0	0	0	0	0	0	0	0	0	0	0	0	0	0	0	0	0	0	0
PWY-6842	glutathione-mediated detoxification II	0	0	0	0	0	0	0	0	0	0	0	0	0	0	0	0	0	0	0	0	0	0	0	0	0	0	0	0	0	0	0	0	0	0	0	0	0	0	0	0	0	0	0	0	0	0	0	0
PWY-6859	<i>all-trans</i>-farnesol biosynthesis	0	0	0	0	0	0	0	0	0	0	0	0	0	0	0	0	0	0	0	0	0	0	0	0	0	0	0	0	0	0	0	0	0	0	0	0	0	0	0	0	0	0	0	0	0	0	0	0
PWY-6922	<i>L-N<sup>&delta;</sup></i>-acetylornithine biosynthesis	0	0	0	0	0	0	0	0	0	0	0	0	0	0	0	0	0	0	0	0	2.09802	0	0	1.94469	2.02426	1.92528	0	2.05187	1.86976	0	0	0	0	0	0	0	0	0	0	0	0	0	0	0	0	0	0	0
PWY-6927	chlorophyll <i>a</i> degradation II	0	0	0	0	0	0	0	0	0	0	0	0	0	0	0	0	0	0	0	0	0	0	0	0	0	0	0	0	0	0	0	0	0	0	0	0	0	0	0	0	0	0	0	0	0	0	0	0
PWY-6936	seleno-amino acid biosynthesis	0	0	0	0	0	0	0	0	0	0	0	0	0	0	0	0	0	0	0	0	0	0	0	0	0	0	0	0	0	0	0	0	0	0	0	0	0	0	0	0	0	0	0	0	0	0	0	0
PWY-695	abscisic acid biosynthesis	0	0	0	0	0	0	0	0	0	0	0	0	0	0	0	0	0	0	0	0	0	0	0	0	0	0	0	0	0	0	0	0	0	0	0	0	0	0	0	0	0	0	0	0	0	0	0	0
PWY-6963	ammonia assimilation cycle I	0	0	0	0	0	0	0	0	0	0	0	0	0	0	0	0	0	0	0	0	0	0	0	0	0	0	0	0	0	0	0	0	0	0	0	0	0	0	0	0	0	0	0	0	0	0	0	0
PWY-6964	ammonia assimilation cycle II	0	0	0	0	0	0	0	0	0	0	0	0	0	0	0	0	0	0	0	0	0	0	0	0	0	0	0	0	0	0	0	0	0	0	0	0	0	0	0	0	0	0	0	0	0	0	0	0
PWY-699	brassinosteroid biosynthesis I	0	0	0	0	0	0	0	0	0	0	0	0	0	0	0	0	0	0	0	0	0	0	0	0	0	0	0	0	0	0	0	0	0	0	0	0	0	0	0	0	0	0	0	0	0	0	0	0
PWY-702	methionine biosynthesis II	0	0	0	0	0	0	0	0	0	0	0	0	0	0	0	0	0	0	0	0	0	0	0	0	0	0	0	0	0	0	0	0	0	0	0	0	0	0	0	0	0	0	0	0	0	0	0	0
PWY-7036	very long chain fatty acid biosynthesis II	0	0	0	0	0	0	0	0	0	0	0	0	0	0	0	0	0	0	0	0	0	0	0	0	0	0	0	0	0	0	0	0	0	0	0	0	0	0	0	0	0	0	0	0	1.33945	0	0	0
PWY-7039	phosphatidate metabolism as a signaling molecule	0	0	0	0	0	0	0	0	0	0	0	0	0	0	0	0	0	0	0	0	0	0	0	0	0	0	0	0	0	0	0	0	0	0	0	0	0	0	0	0	0	0	0	0	0	0	0	0
PWY-7047	malate-oxaloacetate shuttle I	0	0	0	0	0	0	0	0	0	0	0	0	0	0	0	0	0	0	0	0	0	0	0	0	0	0	0	0	0	0	0	0	0	0	0	0	0	0	0	0	0	0	0	0	0	0	0	0
PWY-7060	ornithine-citrulline shuttle	0	0	0	0	0	0	0	0	0	0	0	0	0	0	0	0	0	0	0	0	0	0	0	0	0	0	0	0	0	0	0	0	0	0	0	0	0	0	0	0	0	0	0	0	0	0	0	0
PWY-7061	glutamate-glutamine shuttle	0	0	0	0	0	0	0	0	0	0	0	0	0	0	0	0	0	0	0	0	0	0	0	0	0	0	0	0	0	0	0	0	0	0	0	0	0	0	0	0	0	0	0	0	0	0	0	0
PWY-735	jasmonic acid biosynthesis	1.31889	1.31889	1.31889	1.31889	1.31889	1.31889	1.31889	1.31889	1.31889	1.31889	0	0	0	0	0	0	0	0	0	0	1.31126	0	0	0	0	0	0	1.34104	0	0	0	0	0	0	0	0	0	1.84426	0	2.08236	0	0	0	2.49662	0	2.54546	2.51782	0
PWY-762	phospholipid desaturation	0	0	0	0	0	0	0	0	0	0	0	0	0	0	0	0	0	0	0	0	0	0	0	0	0	0	0	0	0	0	0	0	0	0	0	0	0	0	0	0	0	0	0	0	0	0	0	0
PWY-882	ascorbate biosynthesis I (L-galactose pathway)	0	0	0	0	0	0	0	0	0	0	0	0	0	0	0	0	0	0	0	0	0	0	0	0	0	0	0	0	0	0	0	0	0	0	0	0	0	0	0	0	0	0	0	0	0	0	0	0
PWY-922	mevalonate pathway I	0	0	0	0	0	0	0	0	0	0	0	0	0	0	0	0	0	0	0	0	0	0	0	0	0	0	0	0	0	0	0	0	0	0	0	0	0	0	0	0	0	0	0	0	0	0	0	0
PWYQT-4432	glutathione degradation	0	0	0	0	0	0	0	0	0	0	0	0	0	0	0	0	0	0	0	0	0	0	0	0	0	0	0	0	0	0	0	0	0	0	0	0	0	0	0	0	0	0	0	0	0	0	0	0
PWYQT-4436	UDP-galactose biosynthesis	0	0	0	0	0	0	0	0	0	0	0	0	0	0	0	0	0	0	0	0	0	0	0	0	0	0	0	0	0	0	1.33083	0	0	0	0	0	0	0	0	0	0	0	0	0	0	1.36614	0	0
PWYQT-4437	UDP-glucose biosynthesis (from glucose 6-phosphate)	0	0	0	0	0	0	0	0	0	0	0	0	0	0	0	0	0	0	0	0	0	0	0	0	0	0	0	0	0	0	0	0	0	0	0	0	0	0	0	0	0	0	0	0	0	0	0	0
PWYQT-4438	UDP-glucose biosynthesis (from sucrose)	0	0	0	0	0	0	0	0	0	0	0	0	0	0	0	0	0	0	0	0	0	0	0	0	0	0	0	0	0	0	0	0	0	0	0	0	0	0	0	0	0	0	0	0	0	0	0	0
PWYQT-4445	pyrimidine salvage pathway	0	0	0	0	0	0	0	0	0	0	0	0	0	0	0	0	0	0	0	0	0	0	0	0	0	0	0	0	0	0	0	0	0	0	0	0	0	0	0	0	0	0	0	0	0	0	0	0
PWYQT-4449	polyisoprenoid biosynthesis	0	0	0	0	0	0	0	0	0	0	0	0	0	0	0	0	0	0	0	0	0	0	0	0	0	0	0	0	0	0	0	0	0	0	1.70022	0	0	0	0	0	1.47803	0	0	0	1.56053	0	0	1.66225
PWYQT-4450	aliphatic glucosinolate biosynthesis side chain elongation cycle	0	0	0	0	0	0	0	0	0	0	0	0	0	0	0	0	0	0	0	0	1.89942	0	0	0	0	1.86639	0	0	0	0	0	0	0	0	0	0	0	0	0	0	1.51837	1.61323	0	1.94498	1.6464	1.36496	0	1.61569
PWYQT-4470	&gamma;-glutamyl cycle (plant pathway)	0	0	0	0	0	0	0	0	0	0	0	0	0	0	0	0	0	0	0	0	0	0	0	0	0	0	0	0	0	0	0	0	0	0	0	0	0	0	0	0	0	0	0	0	0	0	0	0
PWYQT-4471	glucosinolate biosynthesis from dihomomethionine	0	0	0	0	0	0	0	0	0	0	0	0	0	0	0	0	0	0	0	0	0	0	0	0	0	0	0	0	0	0	1.72363	1.73787	1.62009	0	1.73832	0	1.77379	1.5889	0	0	1.66705	4.29493	1.75536	1.82291	1.91586	2.85285	0	1.78951
PWYQT-4472	glucosinolate biosynthesis from trihomomethionine	0	0	0	0	0	0	0	0	0	0	0	0	0	0	0	0	0	0	0	0	0	0	0	0	0	0	0	0	0	0	2.156	2.14075	2.0157	0	2.17331	0	2.19212	1.97885	0	0	2.07243	5.00627	2.23827	2.25077	2.3939	3.5288	0	2.22364
PWYQT-4473	glucosinolate biosynthesis from tetrahomomethionine	0	0	0	0	0	0	0	0	0	0	0	0	0	0	0	0	0	0	0	0	0	0	0	0	0	0	0	0	0	0	2.29144	2.29144	2.05741	0	2.30114	0	2.32761	2.01888	0	0	2.18857	5.16813	2.36199	2.38306	2.51596	3.7137	0	2.383
PWYQT-4474	glucosinolate biosynthesis from pentahomomethionine	0	0	0	0	0	0	0	0	0	0	0	0	0	0	0	0	0	0	0	0	0	0	0	0	0	0	0	0	0	0	2.156	2.14075	2.0157	0	2.17331	0	2.19212	1.97885	0	0	2.07243	5.00627	2.23827	2.25077	2.3939	3.5288	0	2.22364
PWYQT-4475	glucosinolate biosynthesis from hexahomomethionine	0	0	0	0	0	0	0	0	0	0	0	0	0	0	0	0	0	0	0	0	0	0	0	0	0	0	0	0	0	0	1.92124	1.93763	1.81919	0	1.93364	0	1.97365	1.78129	0	0	1.83364	4.63562	1.97666	1.96368	2.1356	3.17256	0	1.988
PWYQT-4477	indole glucosinolate breakdown (active in intact plant cell)	0	0	0	0	0	0	0	0	0	0	0	0	0	0	0	0	0	0	0	0	0	0	0	0	0	0	0	0	0	0	0	0	0	0	0	0	0	0	0	0	0	1.5601	0	0	1.36341	0	0	0
PWYQT-4481	TCA cycle variation V (plant)	0	0	0	0	0	0	0	0	0	0	2.56253	2.56253	2.56253	2.54851	2.56253	2.56253	2.56253	2.56253	2.56253	2.56253	2.30028	1.61067	2.07765	1.55465	2.11766	2.37201	1.45638	2.15353	0	1.48063	2.71274	2.86113	0	0	1.75857	1.55224	1.94573	1.97885	1.72497	3.23124	0	4.17646	1.47276	1.86227	1.49362	3.5288	0	0
PYRIDNUCSYN-PWY	NAD biosynthesis I (from aspartate)	0	0	0	0	0	0	0	0	0	0	0	0	0	0	0	0	0	0	0	0	0	0	0	0	0	0	0	0	0	0	0	0	0	0	0	0	0	0	0	0	0	0	0	0	0	0	0	0
RIBOSYN2-PWY	flavin biosynthesis I (bacteria and plants)	0	0	0	0	0	0	0	0	0	0	0	0	0	0	0	0	0	0	0	0	0	0	0	0	0	0	0	0	0	0	0	0	0	0	0	0	0	0	0	0	0	0	0	0	0	0	0	0
SUCSYN-PWY	sucrose biosynthesis	1.62052	1.62052	1.62052	1.62052	1.62052	1.62052	1.62052	1.62052	1.62052	1.62052	2.12439	2.12439	2.1127	2.12103	2.1127	2.1127	2.1127	2.1127	2.12943	2.1127	0	0	1.68147	1.87644	1.81409	0	1.39131	1.64932	1.79003	1.33888	0	0	1.48688	0	1.58689	1.45044	0	0	2.09097	0	1.42321	1.5601	0	1.44863	1.46456	0	0	1.54712
SULFMETII-PWY	sulfate reduction II (assimilatory)	0	0	0	0	0	0	0	0	0	0	0	0	0	0	0	0	0	0	0	0	1.31481	1.40239	0	0	0	0	0	0	0	0	0	0	0	0	0	1.55224	0	1.97885	0	0	0	2.88274	3.10474	0	0	0	2.94465	0
TRESYN-PWY	trehalose biosynthesis I	0	0	0	0	0	0	0	0	0	0	0	0	0	0	0	0	0	0	0	0	0	0	0	0	0	0	0	0	0	0	0	0	0	0	0	0	0	0	0	0	0	0	0	0	0	0	0	0
TRIGLSYN-PWY	triacylglycerol biosynthesis	0	0	0	0	0	0	0	0	0	0	0	0	0	0	0	0	0	0	0	0	0	0	0	0	0	0	0	0	0	0	0	0	0	0	0	0	0	0	0	0	0	0	0	0	0	0	0	0
TRPSYN-PWY	tryptophan biosynthesis	1.64636	1.64636	1.64636	1.64636	1.64636	1.64636	1.64636	1.64636	1.64636	1.64636	1.95845	1.95845	1.97224	1.97778	1.97224	1.97224	1.97224	1.97224	1.95845	1.96671	2.13835	2.61982	2.03387	1.92488	2.44407	2.10671	1.81763	2.30925	0	1.82475	3.567	3.294	2.05741	0	3.43978	3.51882	3.40808	3.47519	3.283	1.72966	1.75346	2.33699	3.72804	0	1.80987	3.7137	0	0
TYRFUMCAT-PWY	tyrosine degradation I	0	0	0	0	0	0	0	0	0	0	0	0	0	0	0	0	0	0	0	0	0	0	0	0	0	0	0	0	0	0	0	0	0	0	0	0	0	0	0	0	1.34269	0	0	0	1.38467	0	0	0
UDPNACETYLGALSYN-PWY	UDP-<i>N</i>-acetyl-D-glucosamine biosynthesis II	0	0	0	0	0	0	0	0	0	0	0	0	0	0	0	0	0	0	0	0	0	0	0	0	0	0	0	0	0	0	0	0	0	0	0	0	0	0	0	0	0	0	0	0	0	0	0	0
VALDEG-PWY	valine degradation I	0	0	0	0	0	0	0	0	0	0	0	0	0	0	0	0	0	0	0	0	0	0	0	0	0	0	0	0	0	0	0	0	0	0	0	0	0	0	0	0	0	0	0	0	0	0	0	0
VALSYN-PWY	valine biosynthesis	0	0	0	0	0	0	0	0	0	0	0	0	0	0	0	0	0	0	0	0	0	0	0	0	0	0	0	0	0	0	0	0	0	0	0	0	0	0	0	0	0	0	0	0	0	0	0	0
[truncated: 282 more columns]

## Sheet: Sheet3C
Supplemental Table 3C - Overrepresentation scores of pathways considering all algorithms
Column A: ID of A.thaliana metabolic pathways, Column B: Pathway info, Column C-M: Overrepresentation scores of pathway-cluster enrichment kmeans k=5-2000, Column N-X: Overrepresentation scores of pathway-cluster enrichment approximate kernel kmeans k = 5-2000, Column Y-BE: Overrepresentation scores of pathway-cluster enrichment hclust k=5-2000 Column BF-BP: Overrepresentation scores of pathway-c…
		kmeans											approximate kernel kmeans											hierarchical_ward											hierarchical_complete											hierarchical_average
Pathway	info	k5	k10	k25	k50	k100	k200	k300	k500	k400	k1000	k2000	akk5	akk10	akk25	akk50	akk100	akk200	akk300	akk400	akk500	akk1000	akk2000	h_5_ward	h_10_ward	h_25_ward	h_50_ward	h_100_ward	h_200_ward	h_300_ward	h_400_ward	h_500_ward	h_1000_ward	h_2000_ward	h_5_comp	h_10_comp	h_25_comp	h_50_comp	h_100_comp	h_200_comp	h_300_comp	h_400_comp	h_500_comp	h_1000_comp	h_2000_comp	h_5_average	h_10_average	h_25_average	h_50_average
ALACAT2-PWY	alanine degradation II (to D-lactate)	0	0	0	0	0	0	0	0	0	0	0	0	0	0	0	0	0	0	0	0	0	0	0	0	0	0	0	0	0	0	0	0	0	0	0	0	0	0	0	0	0	0	0	0	0	0	0	0
ALANINE-DEG3-PWY	alanine degradation III	0	0	0	0	0	0	0	0	0	0	0	0	0	0	0	0	0	0	0	0	0	0	0	0	0	0	0	0	0	0	0	0	0	0	0	0	0	0	0	0	0	0	0	0	0	0	0	0
ALANINE-SYN2-PWY	alanine biosynthesis II	0	0	0	0	0	0	0	0	0	0	0	0	0	0	0	0	0	0	0	0	0	0	0	0	0	0	0	0	0	0	0	0	0	0	0	0	0	0	0	0	0	0	0	0	0	0	0	0
ARGSYNBSUB-PWY	arginine biosynthesis II (acetyl cycle)	0	0	0	1.39336	0	1.85522	2.03829	2.33668	1.97846	0	0	0	0	2.6325	1.48737	1.8718	1.95537	2.06184	2.18225	2.39495	2.66019	2.83735	0	0	1.45746	1.6254	1.42407	2.18741	0	0	0	0	0	0	0	0	0	0	0	0	0	0	0	0	0	0	0	0
ASPARAGINE-BIOSYNTHESIS	asparagine biosynthesis I	0	0	0	0	0	0	0	0	0	0	0	0	0	0	0	0	0	0	0	0	0	0	0	0	0	0	0	0	0	0	0	0	0	0	0	0	0	0	0	0	0	0	0	0	0	0	0	0
ASPARTATE-DEG1-PWY	aspartate degradation I	0	0	0	0	0	0	0	0	0	0	0	0	0	0	0	0	0	0	0	0	0	0	0	0	0	0	0	0	0	0	0	0	0	0	0	0	0	0	0	0	0	0	0	0	0	0	0	0
ASPARTATESYN-PWY	aspartate biosynthesis	0	0	0	0	0	0	0	0	0	0	0	0	0	0	0	0	0	0	0	0	0	0	0	0	0	0	0	0	0	0	0	0	0	0	0	0	0	0	0	0	0	0	0	0	0	0	0	0
BSUBPOLYAMSYN-PWY	spermidine biosynthesis I	0	0	0	0	0	0	0	0	0	0	0	0	0	0	0	0	0	0	0	0	0	0	0	0	0	0	0	0	0	0	0	0	0	0	0	0	0	0	0	0	0	0	0	0	0	0	0	0
CALVIN-PWY	Calvin-Benson-Bassham cycle	2.68529	2.08296	0	1.88309	0	0	0	0	0	0	0	1.60201	1.61626	1.62708	1.32396	1.72997	0	0	0	0	0	0	3.44617	3.36699	2.22853	1.50378	0	0	0	0	0	0	0	1.47673	0	0	0	0	0	0	1.33608	0	0	0	0	0	0	0
CAMALEXIN-SYN	camalexin biosynthesis	1.36299	0	0	1.73787	1.94479	2.06024	2.66622	2.30425	2.41306	3.0574	2.71625	1.45807	1.85799	2.12074	2.19119	0	0	0	0	0	0	0	0	0	0	0	0	1.94101	2.10714	2.27364	2.85113	2.21242	2.35366	0	0	0	0	0	0	0	0	0	0	0	0	0	1.5263	1.56394
CHLOROPHYLL-SYN	chlorophyllide <i>a</i> biosynthesis I	5.16079	2.56253	2.90919	4.06071	2.75925	3.23024	1.47876	1.78389	1.30784	2.04093	0	3.60013	4.94358	3.70677	0	2.50775	2.56473	2.71434	2.83178	2.70866	0	1.72684	3.0537	2.95679	0	0	1.66237	1.56226	1.4391	0	0	0	0	1.47673	0	0	0	0	0	0	0	0	0	2.00869	0	0	0	0
CITRULBIO-PWY	citrulline biosynthesis	0	0	0	0	0	0	0	0	0	0	0	0	0	0	0	0	0	0	0	0	0	0	0	0	0	0	0	0	0	0	0	0	0	0	0	0	0	0	0	0	0	0	0	0	0	0	0	0
COA-PWY	coenzyme A biosynthesis	0	0	0	0	0	0	0	0	0	0	0	0	0	0	0	0	0	0	0	0	0	0	0	0	0	0	0	0	0	0	0	0	0	0	0	0	0	0	0	0	0	0	0	0	0	0	0	0
CYSTSYN-PWY	cysteine biosynthesis I	0	0	0	0	0	0	0	0	0	1.68432	1.51053	0	0	0	0	0	0	0	0	0	1.35147	1.49335	0	0	0	0	0	0	1.52614	1.43224	1.33586	1.50456	0	0	0	0	0	0	0	0	0	0	0	0	0	0	0	0
DETOX1-PWY	superoxide radicals degradation	0	0	0	0	0	0	0	0	0	0	2.18865	0	0	0	0	0	0	0	0	0	0	0	0	0	0	0	0	0	0	0	0	0	1.69246	0	0	0	0	0	0	0	0	0	1.3861	2.30404	0	0	0	0
ETHYL-PWY	ethylene biosynthesis I (plants)	0	0	0	0	0	0	0	0	1.50257	0	0	0	0	0	0	0	0	0	0	0	0	0	0	0	0	0	0	0	0	0	0	0	0	0	0	0	0	0	0	0	0	0	0	0	0	0	0	0
FASYN-ELONG-PWY	fatty acid elongation -- saturated	0	0	0	0	0	0	0	0	0	0	1.81708	0	0	0	0	0	0	0	0	0	0	0	0	0	0	0	0	0	0	0	0	0	0	0	0	0	0	0	0	0	0	0	0	0	0	0	0	0
GALACTMETAB-PWY	galactose degradation II	0	0	0	0	0	0	0	0	0	1.32824	0	0	0	0	0	0	0	0	1.39785	0	0	0	0	0	0	0	0	0	0	1.31334	0	1.42606	0	0	0	0	0	0	0	0	0	0	0	0	0	0	0	0
GLNSYN-PWY	glutamine biosynthesis I	0	0	0	0	0	0	0	0	0	0	0	0	0	0	0	0	0	0	0	0	0	0	0	0	0	0	0	0	0	0	0	0	0	0	0	0	0	0	0	0	0	0	0	0	0	0	0	0
GLUCONEO-PWY	gluconeogenesis I	0	0	0	1.41905	2.06502	0	1.49125	1.41561	1.46221	1.36423	0	0	0	0	2.46668	3.14739	1.30233	1.56223	1.53939	1.53686	1.32408	0	1.44617	0	0	0	0	0	0	0	0	0	0	0	0	0	0	0	0	0	0	0	0	0	0	0	0	0
GLYCOLYSIS	glycolysis I	1.35499	0	0	0	1.94249	0	0	0	0	0	0	0	0	0	0	0	0	0	0	0	0	0	0	0	0	0	0	0	0	0	0	0	0	0	0	0	0	0	0	0	0	0	0	0	0	0	0	0
GLYOXYLATE-BYPASS	glyoxylate cycle	0	0	0	0	0	0	0	0	0	0	0	0	0	0	0	0	0	0	0	1.68323	0	0	0	0	0	0	0	0	0	0	0	0	0	0	0	0	0	0	0	0	0	0	0	0	0	0	0	0
GLYSYN2-PWY	glycine biosynthesis	0	0	1.40479	2.37559	0	0	0	0	0	0	0	0	0	1.9932	1.30893	0	0	0	0	0	0	0	0	0	0	0	0	0	0	0	0	0	0	0	0	0	0	0	0	0	0	0	0	0	0	0	0	0
GLYSYN-ALA-PWY	glycine biosynthesis III	0	0	1.30498	2.03592	2.07243	0	0	0	0	0	0	0	0	1.82094	2.34205	0	0	0	0	0	0	0	0	0	0	0	0	0	0	0	0	0	0	0	0	0	0	0	0	0	0	0	0	0	0	0	0	0
HEME-BIOSYNTHESIS-II	heme biosynthesis from uroporphyrinogen-III I	0	0	0	0	0	0	0	0	0	0	0	0	0	0	0	0	0	0	0	0	0	0	0	0	0	0	0	0	0	0	0	0	0	0	0	0	0	0	0	0	0	0	0	0	0	0	0	0
HISTSYN-PWY	histidine biosynthesis	1.36299	0	2.15231	0	1.37166	0	1.35896	0	1.52698	2.87877	0	3.60013	0	3.07467	1.5204	1.67152	0	1.59385	1.69389	0	0	2.03056	0	0	0	0	0	0	0	0	0	0	0	0	0	0	0	0	0	0	0	0	0	0	0	0	0	0
HOMOSERSYN-PWY	homoserine biosynthesis	0	0	0	0	0	0	0	0	0	0	0	0	1.53322	0	0	0	0	0	0	0	0	0	0	0	0	0	0	0	0	0	0	0	0	0	0	0	0	0	0	0	0	0	0	0	0	0	0	0
ILEUDEG-PWY	isoleucine degradation I	0	0	0	0	0	0	0	0	0	1.4522	1.76563	0	0	0	0	0	0	0	0	0	1.35419	1.64762	0	0	0	0	0	0	1.35527	0	0	1.53419	1.54743	0	0	0	0	0	0	0	0	0	0	0	0	0	0	0
ILEUSYN-PWY	isoleucine biosynthesis I (from threonine)	0	0	0	0	1.49134	1.81209	2.14176	2.52103	0	0	0	0	0	0	0	1.82744	1.57575	0	0	0	0	0	0	0	0	0	0	0	0	0	0	0	0	0	0	0	0	0	0	0	0	0	0	0	0	0	0	0
LEU-DEG2-PWY	leucine degradation I	0	0	0	1.82596	2.41833	2.17877	5.28731	5.46034	2.72557	6.19364	6.98019	0	0	0	2.06506	3.26682	3.67681	4.81897	4.68861	6.15465	6.22712	6.94581	0	0	0	1.39675	2.44767	3.0793	5.61538	5.46561	5.41701	0	0	0	0	0	0	0	0	0	0	0	0	0	0	0	0	0
LEUSYN-PWY	leucine biosynthesis	0	0	0	0	0	1.34106	1.61053	2.21167	1.79367	0	0	0	0	0	0	1.31673	0	2.81538	1.69389	0	0	0	0	0	0	0	0	0	0	0	0	0	0	0	0	0	0	0	0	0	0	0	0	0	0	0	0	0
LIPAS-PWY	triacylglycerol degradation	0	0	0	0	0	0	0	0	0	0	0	0	0	0	0	0	0	0	0	0	0	0	0	0	0	0	0	0	0	0	0	0	0	0	0	0	0	0	0	0	0	0	0	0	0	0	0	0
LIPASYN-PWY	phospholipases	0	0	0	0	0	0	0	0	0	0	0	0	0	0	0	0	0	0	0	0	0	0	0	0	0	0	0	0	0	0	0	0	0	0	0	0	0	0	0	0	0	0	0	0	0	0	0	0
LYSINE-DEG2-PWY	lysine degradation II	0	0	0	0	0	0	0	0	0	0	0	0	0	0	0	0	0	0	0	0	0	0	0	0	0	0	0	0	0	0	0	0	0	0	0	0	0	0	0	0	0	0	0	0	0	0	0	0
MALATE-ASPARTATE-SHUTTLE-PWY	aspartate degradation II	0	0	0	0	0	0	0	0	0	0	0	0	0	0	0	0	0	0	0	0	0	1.3213	0	0	0	0	0	0	0	0	0	0	0	0	0	0	0	0	0	0	0	0	0	0	0	0	0	0
MANNOSYL-CHITO-DOLICHOL-BIOSYNTHESIS	dolichyl-diphosphooligosaccharide biosynthesis	0	0	0	0	0	0	0	0	0	0	0	0	0	0	0	0	0	0	0	0	0	0	0	0	0	0	0	0	0	0	0	0	0	0	0	0	0	0	0	0	0	0	0	0	0	0	0	0
NONMEVIPP-PWY	methylerythritol phosphate pathway	0	0	0	0	0	0	0	0	0	0	0	0	1.78814	1.82094	0	0	0	0	0	0	0	0	0	0	0	0	0	0	0	0	0	0	0	0	0	0	0	0	0	0	0	0	0	0	0	0	0	0
OXIDATIVEPENT-PWY	pentose phosphate pathway (oxidative branch)	0	0	0	0	0	0	0	0	0	0	0	0	0	0	0	0	0	0	0	0	0	0	0	0	0	0	0	0	0	0	0	0	0	0	0	0	0	0	0	0	0	0	0	0	0	0	0	0
PANTO-PWY	phosphopantothenate biosynthesis I	0	0	0	0	0	0	0	0	0	0	0	0	0	0	0	0	0	0	0	0	0	0	0	0	0	0	0	0	0	0	0	0	0	0	0	0	0	0	0	0	0	0	0	0	0	0	0	0
PWY0-1182	trehalose degradation II (trehalase)	0	0	0	0	0	0	0	0	0	0	0	0	0	0	0	0	0	0	0	0	0	0	0	0	0	0	0	0	0	0	0	0	0	0	0	0	0	0	0	0	0	0	0	0	0	0	0	0
PWY0-1319	CDP-diacylglycerol biosynthesis II	0	0	0	0	0	0	0	0	0	0	0	0	0	0	0	0	0	0	0	0	0	0	0	0	0	0	0	0	0	0	0	0	0	0	0	0	0	0	0	0	0	0	0	0	0	0	0	0
PWY0-163	salvage pathways of pyrimidine ribonucleotides	0	0	0	0	0	0	0	0	0	0	0	0	0	0	0	0	0	0	0	0	0	0	0	0	0	0	0	0	0	0	0	0	0	0	0	0	0	0	0	0	0	0	0	0	0	0	0	0
PWY0A-6303	methyl indole-3-acetate interconversion	0	0	0	0	0	0	0	0	0	0	0	0	0	0	0	0	0	0	0	0	0	0	0	0	0	0	0	0	0	0	0	0	0	0	0	0	0	0	0	0	0	0	0	0	0	0	0	0
PWY-1001	cellulose biosynthesis	0	0	0	0	3.07623	2.74225	3.27666	3.60837	3.49778	3.92877	4.1161	0	0	2.42924	3.05753	2.70226	3.48967	3.33611	3.45111	3.36603	4.75743	3.9114	0	0	0	1.47486	1.7116	3.01758	2.90643	3.35672	3.28878	2.89913	3.30812	0	0	0	0	0	0	0	0	0	0	0	0	0	0	0
PWY-101	photosynthesis light reactions	5.78819	2.56253	8.66876	10.4638	11.5347	11.9926	11.2647	10.9291	10.7036	10.8717	11.466	5.25174	4.96137	8.77361	11.8345	11.9938	12.1999	12.2729	10.82	11.1448	10.6582	10.6422	10.8975	10.8975	8.67757	7.45369	7.7471	7.52525	9.39403	9.26909	9.17218	8.79197	7.36282	0	0	0	0	5.89002	6.04366	7.08874	7.00696	7.05436	6.8024	7.22256	0	0	0	0
PWY-102	gibberellin inactivation I (2&beta;-hydroxylation)	0	0	0	0	0	0	0	0	0	0	0	0	0	0	0	0	0	0	0	0	0	0	0	0	0	0	0	0	0	0	0	0	0	0	0	0	0	0	0	0	0	0	0	0	0	0	0	0
PWY-1042	glycolysis IV (plant cytosol)	0	0	0	0	1.35347	1.39158	1.60083	1.58261	1.57317	1.48705	0	0	0	0	0	1.46314	1.41357	1.6703	1.65102	1.65372	1.33751	1.3213	0	0	0	0	0	0	0	0	0	0	0	0	0	0	0	0	0	0	0	0	0	0	0	0	0	0
PWY-1121	suberin biosynthesis	0	0	1.86976	3.34062	5.54784	4.51541	5.4399	15.6103	11.9378	14.15	6.41577	0	2.87107	2.77722	5.3569	3.84488	7.67697	8.11985	8.66091	8.71821	9.61052	6.90901	0	1.76284	1.58599	2.02794	3.77946	3.0793	4.29743	4.17249	4.07558	4.48732	3.12202	0	0	0	0	0	1.63111	1.83688	1.71195	1.64219	1.86369	2.03961	0	0	0	0
PWY-1186	homomethionine biosynthesis	0	0	1.40865	0	1.94498	2.66072	2.81122	2.72621	2.73203	2.48022	2.52157	0	0	0	0	0	0	0	1.556	0	0	2.32114	0	0	1.94935	1.99514	0	3.0793	3.02329	2.92391	2.85113	2.4443	2.18602	0	0	0	0	0	0	0	0	2.04647	2.4443	0	0	0	0	0
PWY-1187	glucosinolate biosynthesis from homomethionine	0	0	0	1.97365	4.63562	5.81726	7.22699	7.26468	7.36159	7.06056	5.12921	0	0	2.7423	2.11845	5.95075	4.75997	5.3682	5.7502	5.82599	6.85587	6.01109	0	0	1.56313	1.65266	3.23433	4.45223	6.16906	6.01194	5.94721	1.53871	1.37557	0	0	0	0	1.43569	1.47787	2.65576	3.23346	3.16138	3.85883	3.50664	0	0	0	0
PWY-1422	vitamin E biosynthesis	0	0	0	0	0	1.37702	0	1.60097	1.47154	1.61382	1.68645	0	0	0	0	0	0	0	0	0	0	1.48731	0	0	1.94935	0	0	0	0	0	0	0	0	0	0	0	0	0	0	0	0	0	0	0	0	0	0	0
PWY-181	photorespiration	1.64636	0	5.1089	7.014	3.67764	2.27739	2.5577	2.90666	0	0	0	1.60201	3.87971	6.64801	5.20896	4.62303	2.26881	2.18889	1.72059	2.39953	2.42126	0	1.44617	0	2.22853	0	0	0	0	0	0	0	0	0	0	0	0	0	0	0	0	0	0	0	0	0	0	0
PWY1F-467	phenylpropanoid biosynthesis initial reactions	0	0	1.31126	0	1.39516	1.6337	2.11269	4.86597	2.73203	2.12811	2.70201	0	1.68775	2.12074	2.76094	0	0	0	2.25051	0	0	0	0	0	0	0	0	1.70776	2.65489	2.56381	3.12363	2.73545	3.25829	0	0	0	0	0	2.68087	2.97309	3.00306	2.90615	3.22488	3.30404	0	0	0	0
PWY1F-823	leucopelargonidin and leucocyanidin biosynthesis	0	0	0	0	1.42951	0	0	0	0	0	0	0	0	0	0	0	0	2.19914	0	0	0	0	0	0	0	0	0	0	0	0	0	0	0	0	0	0	0	0	1.86802	1.9821	0	0	0	0	0	0	0	0
PWY1F-FLAVSYN	flavonoid biosynthesis	0	0	0	3.00407	3.27896	6.92913	7.13064	4.8707	6.85964	4.54485	4.59867	0	0	0	2.34205	1.40758	5.87824	4.55644	6.07124	6.22337	6.44258	5.98001	1.71157	0	1.54964	2.15816	3.41622	6.62983	6.56289	4.96761	4.91646	4.49049	4.09255	0	0	0	0	0	4.03925	4.00929	3.89936	4.3144	4.3144	1.8113	0	0	0	0
PWY-2021	IAA degradation IV	0	0	0	0	3.04967	1.31156	1.6868	1.9167	6.57834	2.7564	3.16438	1.45807	1.85799	0	0	0	0	3.06045	0	0	0	0	0	1.51085	2.12924	2.89991	3.17954	4.03131	4.40384	4.2789	5.61157	6.90736	3.0242	0	0	0	0	0	0	2.12161	2.03106	1.96311	3.36474	0	0	0	0	0
PWY-2161	folate polyglutamylation	0	0	0	0	0	0	0	0	0	0	0	0	0	0	0	0	0	0	0	0	0	0	0	0	0	0	0	0	0	0	0	0	0	0	0	0	0	0	0	0	0	0	0	0	0	0	0	0
PWY-2161B-PMN	folate polyglutamylation II	0	0	0	0	0	0	0	0	0	0	0	0	0	0	0	0	0	0	0	0	0	0	0	0	0	0	0	0	0	0	0	0	0	0	0	0	0	0	0	0	0	0	0	0	0	0	0	0
PWY-2181	free phenylpropanoid acid biosynthesis	0	0	1.37074	2.08286	3.31605	3.46165	3.53677	3.56009	4.40673	1.96428	1.80685	0	1.59242	2.05671	2.90082	3.23106	3.12462	4.45808	1.83927	1.43047	1.61014	2.07497	0	0	0	0	0	0	0	0	0	0	0	0	0	0	0	0	0	2.08383	0	0	0	0	0	0	0	0
PWY-2261	ascorbate glutathione cycle	0	0	0	0	0	0	0	0	0	0	1.75867	0	0	0	0	0	0	0	0	0	0	2.37843	0	0	0	0	0	0	0	0	0	0	0	0	0	0	0	0	0	0	0	0	0	0	0	0	0	0
PWY-2301	<i>myo</i>-inositol biosynthesis	0	0	0	0	1.94498	3.03053	3.27294	3.22037	0	3.23083	3.39868	0	1.78814	0	1.38275	1.86304	0	2.13254	2.27465	0	2.71524	1.5562	0	0	0	0	0	2.14449	2.05748	2.92583	2.85113	2.90939	3.64934	0	0	0	0	0	0	0	0	0	0	0	0	0	0	0
PWY-2582	brassinosteroid biosynthesis II	0	0	0	0	0	0	0	0	0	0	0	0	0	0	0	0	0	0	0	0	0	0	0	0	0	0	0	0	0	0	0	0	0	0	0	0	0	0	0	0	0	0	0	0	0	0	0	0
PWY-2681	<i>trans</i>-zeatin biosynthesis	0	0	0	0	0	0	0	0	0	0	0	0	0	0	0	0	0	0	0	0	1.32408	1.72791	0	0	0	0	0	0	0	0	0	0	0	0	0	0	0	0	0	0	0	0	0	0	0	0	0	0
PWY-282	cuticular wax biosynthesis	0	0	0	0	0	0	0	0	1.94741	0	0	0	0	0	0	0	0	0	0	0	0	0	0	0	0	0	0	0	0	0	0	0	0	0	0	0	0	0	0	0	0	0	0	0	0	0	0	0
PWY-2821	glucosinolate biosynthesis from phenylalanine	0	0	0	4.26185	7.56645	9.45921	9.61954	7.80849	10.1615	7.6166	4.44788	0	0	0	3.0124	6.82903	8.09352	8.82361	9.38094	8.99606	9.87688	9.67579	0	0	3.36124	3.68127	5.93053	7.52943	9.87703	9.75209	9.65518	4.66458	1.95969	0	0	0	0	1.77653	1.86802	3.04818	3.54949	3.45258	4.21756	3.83734	0	0	0	0
PWY-2841	cytokinins degradation	0	0	0	0	0	0	0	0	0	0	0	0	0	0	0	0	0	0	0	0	0	0	0	0	0	0	0	0	0	0	0	0	0	0	0	0	0	0	0	0	0	0	0	0	0	0	0	0
PWY-3041	monoterpene biosynthesis	0	0	0	0	1.65478	2.0199	2.14176	3.12363	3.14919	2.88765	2.71625	0	0	0	0	0	0	0	0	1.32335	1.54153	2.63199	0	0	0	0	0	1.58841	1.46248	2.15099	2.04386	0	0	0	0	0	0	0	0	0	0	0	0	0	0	0	0	0
PWY-321	cutin biosynthesis	0	0	0	0	0	0	0	0	0	0	0	0	0	0	0	0	0	0	0	0	0	0	0	0	0	0	0	0	0	0	0	0	1.64487	0	0	0	0	0	0	0	0	0	0	0	0	0	0	0
PWY-3301	sinapate ester biosynthesis	0	0	0	0	0	0	0	0	0	0	0	0	0	0	0	0	0	0	0	0	0	0	0	0	0	0	0	0	0	0	0	0	0	0	0	0	0	0	0	0	0	0	0	0	0	0	0	0
PWY-3461	tyrosine biosynthesis II	0	0	0	0	0	0	0	0	0	0	0	0	0	0	0	0	0	0	0	0	0	0	0	0	0	0	0	0	0	0	0	0	0	0	0	0	0	0	0	0	0	0	0	0	0	0	0	0
PWY-3462	phenylalanine biosynthesis II	0	0	0	0	0	0	1.54253	0	2.72427	0	1.41472	0	0	0	0	0	0	0	0	0	0	0	0	0	0	0	0	0	0	0	0	0	0	0	0	0	0	0	0	0	0	0	0	0	0	0	0	0
PWY-3561	choline biosynthesis III	0	0	0	0	0	0	0	0	0	0	0	0	0	0	0	0	0	0	0	0	0	0	0	0	0	0	0	0	0	0	0	0	0	0	0	0	0	0	0	0	0	0	0	0	0	0	0	0
PWY-361	phenylpropanoid biosynthesis	0	0	2.02426	2.03592	3.84264	2.54244	8.1315	4.78774	8.78161	5.73341	3.53537	0	0	3.64254	3.52247	2.06705	3.30705	5.87589	5.33453	3.96817	4.58261	8.40379	0	0	0	0	2.27635	3.00406	4.18376	4.05882	3.96191	4.3793	0	0	0	0	0	0	0	0	0	0	0	0	0	0	0	0
PWY-3742	tetrahydrofolate biosynthesis II	0	0	0	0	0	0	0	0	0	0	0	0	0	0	0	0	0	0	0	0	0	0	0	0	0	0	0	0	0	0	0	0	0	0	0	0	0	0	0	0	0	0	0	0	0	0	0	0
PWY-3781	aerobic respiration (cytochrome c)	7.81837	1.49348	16.7904	13.7528	22.5138	22.5348	21.2647	32.2454	16.2019	32.3723	19.1624	5.07143	17.0765	10.365	23.1097	21.8927	24.3921	27.5638	31.7485	20.5082	25.3235	16.214	4.06833	10.8975	10.426	12.7333	20.8154	20.5144	20.3383	20.2133	20.3081	21.308	14.5609	0	0	0	0	0	1.86802	3.16464	3.89936	4.19053	5.51888	2.56396	0	0	0	0
PWY-381	nitrate reduction II (assimilatory)	0	0	0	0	0	0	0	0	0	2.24623	0	0	0	0	0	0	0	3.26397	0	0	0	0	0	0	0	0	0	0	0	0	0	0	0	0	0	0	0	0	0	0	0	0	0	0	0	0	0	0
PWY-3821	galactose degradation III	0	0	0	0	0	0	0	0	0	0	0	0	0	0	0	0	0	0	0	0	0	0	0	0	0	0	0	0	0	0	0	0	0	0	0	0	0	0	0	0	0	0	0	0	0	0	0	0
PWY-3841	folate transformations II	0	0	0	0	0	0	0	0	0	0	0	0	0	0	0	0	0	0	0	0	0	0	0	0	0	0	0	0	0	0	0	0	0	0	0	0	0	0	0	0	0	0	0	0	0	0	0	0
PWY-3982	uracil degradation II (reductive)	0	0	0	0	0	0	0	0	0	0	0	0	0	0	0	0	0	0	0	0	0	0	0	0	0	0	0	0	0	0	0	0	0	0	0	0	0	0	0	0	0	0	0	0	0	0	0	0
PWY3O-450	phosphatidylcholine biosynthesis I	0	0	0	0	0	0	0	0	0	0	0	0	0	0	0	0	0	0	0	0	0	0	0	0	0	0	0	0	0	0	0	0	0	0	0	0	0	0	0	0	0	0	0	0	0	0	0	0
PWY-401	glycolipid biosynthesis	0	0	0	0	0	0	0	0	0	0	0	0	0	0	0	0	0	0	0	0	0	0	0	0	0	0	0	0	0	0	0	0	0	0	0	0	0	0	0	0	0	0	0	0	0	0	0	0
PWY-4081	glutathione redox reactions I	0	0	0	0	0	0	0	0	0	0	0	0	0	0	0	0	0	0	0	0	0	0	0	0	0	0	0	0	0	0	0	0	0	0	0	0	0	0	0	0	0	0	0	0	0	0	0	0
PWY-43	putrescine biosynthesis II	0	0	0	0	0	0	0	0	0	0	0	0	0	0	0	0	0	0	0	0	0	0	0	0	0	0	0	0	0	0	0	0	0	0	0	0	0	0	0	0	0	0	0	0	0	0	0	0
PWY-4302	aerobic respiration (alternative oxidase pathway)	7.06699	2.12943	13.8609	12.8976	21.0637	22.4326	22.232	32.7833	15.4807	31.5535	17.7714	4.04699	14.1624	9.42326	21.635	23.1943	24.2055	27.2153	31.1859	21.3756	26.1979	16.7775	3.35978	9.63576	9.06173	13.66	21.7805	21.4795	21.3034	21.1785	21.082	21.9944	14.9246	0	0	0	0	0	0	2.39597	3.12636	3.16611	4.90662	3.30404	0	0	0	0
PWY-4321	glutamate degradation IV	0	0	0	0	0	0	0	0	0	0	0	0	0	0	0	0	0	0	0	0	0	0	0	0	0	0	0	0	0	0	0	0	0	0	0	0	0	0	0	0	0	0	0	0	0	0	0	0
PWY-4381	fatty acid biosynthesis initiation I	0	0	0	0	0	0	0	0	0	0	0	0	0	0	0	0	0	0	0	0	0	0	0	0	0	0	0	0	0	0	0	0	0	0	0	0	0	0	0	0	0	0	0	0	0	0	0	0
PWY-4541	lipid-dependent phytate biosynthesis I (via Ins(145)P<sub>3</sub>)	0	0	0	0	0	0	0	0	0	0	0	0	0	0	0	0	0	0	0	0	0	0	0	0	0	0	0	0	0	0	0	0	0	0	0	0	0	0	0	0	0	0	0	0	0	0	0	0
PWY-4562	lipid-dependent phytate biosynthesis II (via Ins(134)P<sub>3</sub>)	0	0	0	0	0	1.55158	1.96255	2.14271	1.87628	0	0	0	0	0	0	1.76094	0	2.06184	0	0	2.52109	0	0	0	0	0	0	0	0	0	0	0	0	0	0	0	0	0	0	0	0	0	0	0	0	0	0	0
PWY-4661	1D-<i>myo</i>-inositol hexakisphosphate biosynthesis III (<i>Spirodela polyrrhiza</i>)	0	0	0	0	0	0	0	0	0	0	0	0	0	0	0	0	0	0	0	0	0	0	0	0	0	0	0	0	0	0	0	0	0	0	0	0	0	0	0	0	0	0	0	0	0	0	0	0
PWY-4702	phytate degradation I	0	0	1.35862	1.89975	0	2.66072	3.54058	4.14827	1.33604	4.02564	4.27322	0	1.42786	1.89424	2.1165	2.74699	0	2.84612	3.15453	0	3.5289	2.02273	0	0	1.56313	1.69834	2.06317	3.07079	2.96377	3.82033	3.72342	3.80166	4.47279	0	0	0	0	0	0	0	0	0	0	0	0	0	0	0
PWY-4841	UDP-D-glucuronate biosynthesis (from <i>myo</i>-inositol)	0	0	0	1.47985	1.90516	1.68216	2.1235	1.90363	2.04244	0	0	0	0	0	0	0	0	0	0	0	0	0	0	0	0	0	0	0	0	0	0	0	0	0	0	0	0	0	0	0	0	0	0	0	0	0	0	0
PWY4FS-2	phosphatidylcholine biosynthesis II	0	0	0	0	0	0	0	0	0	0	0	0	0	0	0	0	0	0	0	0	0	0	0	0	0	0	0	0	0	0	0	0	0	0	0	0	0	0	0	0	0	0	0	0	0	0	0	0
PWY4FS-6	phosphatidylethanolamine biosynthesis II	0	0	0	0	0	0	0	0	0	0	0	0	0	0	0	0	0	0	0	0	0	0	0	0	0	0	0	0	0	0	0	0	0	0	0	0	0	0	0	0	0	0	0	0	0	0	0	0
PWY-5034	GA<sub>12</sub> biosynthesis	0	0	0	0	0	0	0	0	0	0	0	0	0	0	0	0	0	0	0	0	0	0	0	0	0	0	0	0	0	0	0	0	0	0	0	0	0	0	0	0	0	0	0	0	0	0	0	0
PWY-5035	gibberellin biosynthesis III (early C-13 hydroxylation)	0	0	0	0	0	0	0	0	0	0	0	0	0	0	0	0	0	0	0	0	0	0	0	0	0	0	0	0	1.52614	1.69015	1.60994	1.42606	1.90628	0	0	0	0	0	0	0	0	0	0	2.30404	0	0	0	0
PWY-5068	chlorophyll cycle	0	0	0	0	0	0	0	0	0	0	0	0	0	0	0	0	0	0	0	0	0	0	0	0	0	0	0	0	0	0	0	0	0	0	0	0	0	0	0	0	0	0	0	0	0	0	0	0
PWY-5070	gibberellin biosynthesis I (non C-3 non C-13 hydroxylation)	0	0	0	0	0	0	0	0	0	0	0	0	0	0	0	0	0	0	0	0	0	0	0	0	0	0	0	0	1.52614	1.69015	1.60994	1.42606	1.90628	0	0	0	0	0	0	0	0	0	0	2.30404	0	0	0	0
PWY-5079	phenylalanine degradation III	0	0	0	0	0	0	0	0	0	0	0	0	0	0	0	0	0	1.30201	0	0	0	0	0	0	0	0	0	0	0	0	0	0	0	0	0	0	0	0	0	0	0	0	0	0	0	0	0	0
PWY-5080	very long chain fatty acid biosynthesis I	0	0	0	0	0	0	0	1.39414	0	0	0	0	0	0	0	0	0	0	0	0	1.56414	0	0	0	0	0	0	0	0	0	0	0	0	0	0	0	0	0	0	0	0	0	0	0	0	0	0	0
PWY-5083	NAD/NADH phosphorylation and dephosphorylation	5.78819	0	11.3269	9.00734	17.3106	19.5224	16.6959	26.9603	15.5793	24.0558	17.3752	4.01302	11.9254	8.08384	17.8325	18.8824	18.9732	21.3262	26.9488	15.5466	24.0914	18.1069	2.79274	5.9942	5.59626	10.2434	16.4576	16.1565	15.9804	15.8555	14.7735	14.7803	11.871	0	0	0	0	0	0	1.76517	2.42885	2.56625	5.2561	3.05519	0	0	0	0
PWY-5097	lysine biosynthesis VI	0	0	0	0	0	0	0	0	0	0	0	0	1.4909	0	0	0	0	0	0	0	0	0	0	0	0	0	0	0	0	0	0	0	0	0	0	0	0	0	0	0	0	0	0	0	0	0	0	0
PWY-5098	chlorophyll <i>a</i> degradation I	0	0	0	0	0	0	0	0	0	0	0	0	0	0	0	0	0	0	0	0	0	0	0	0	0	0	0	0	0	0	0	0	0	0	0	0	0	0	0	0	0	0	0	0	0	0	0	0
PWY-5120	geranylgeranyldiphosphate biosynthesis	0	0	0	0	0	0	0	0	0	1.61915	1.54263	0	0	0	0	0	0	0	0	0	0	1.42815	0	0	0	0	0	0	0	0	0	0	0	0	0	0	0	0	0	0	0	0	0	1.50392	0	0	0	0
PWY-5122	geranyl diphosphate biosynthesis	0	0	0	0	0	0	0	0	0	1.37425	0	0	0	0	0	0	0	0	0	0	0	0	0	0	0	0	0	0	0	0	0	0	0	0	0	0	0	0	0	0	0	0	0	0	0	0	0	0
PWY-5123	<i>trans trans</i>-farnesyl diphosphate biosynthesis	0	0	0	0	0	0	0	0	0	0	0	0	0	0	0	0	0	0	0	0	0	0	0	0	0	0	0	0	0	0	0	0	0	0	0	0	0	0	0	0	0	0	0	0	0	0	0	0
PWY-5129	sphingolipid biosynthesis (plants)	0	0	0	0	1.622	0	0	0	0	0	0	0	0	0	0	0	0	0	0	0	0	2.29256	0	0	0	0	0	0	0	0	0	0	0	0	0	0	0	0	0	0	0	0	0	0	0	0	0	0
PWY-5136	fatty acid &beta;-oxidation II (peroxisome)	0	0	0	1.87423	0	0	0	0	0	0	0	0	0	0	2.32633	2.85493	0	0	0	0	0	0	0	0	0	0	0	0	0	0	0	0	0	0	0	0	0	0	0	0	0	0	0	0	0	0	0	0
PWY-5138	unsaturated even numbered fatty acid &beta;-oxidation	0	0	0	1.44638	1.5449	3.78766	2.14264	2.44759	2.37823	0	0	0	1.81614	1.92955	0	1.90758	3.99588	1.95782	0	2.16152	2.89564	3.07714	0	0	0	0	1.61146	3.06505	2.9559	2.8551	2.78105	0	0	0	0	0	0	0	0	0	0	0	0	0	0	0	0	0
PWY-5143	fatty acid activation	0	0	0	0	0	0	0	0	0	0	0	0	0	0	0	0	0	0	0	0	0	0	0	0	0	0	0	0	0	0	0	0	0	0	0	0	0	0	0	0	0	0	0	0	0	0	0	0
PWY-5188	tetrapyrrole biosynthesis I	0	0	0	0	0	0	0	0	0	0	0	0	0	0	0	0	0	0	0	0	0	0	0	0	0	0	0	0	0	0	0	0	0	0	0	0	0	0	0	0	0	0	0	0	0	0	0	0
PWY-5267	glucosinolate breakdown	0	0	0	0	0	0	0	0	0	0	0	0	0	0	0	0	0	0	0	0	0	0	0	0	0	0	0	0	0	0	0	0	0	0	0	0	0	0	0	0	0	0	0	0	0	0	0	0
PWY-5269	cardiolipin biosynthesis II	0	0	0	0	0	0	0	0	0	0	0	0	0	0	0	0	0	0	0	0	0	0	0	0	0	0	0	0	0	0	0	0	0	0	0	0	0	0	0	0	0	0	0	0	0	0	0	0
PWY-5271	phaseic acid biosynthesis	0	0	0	0	0	0	0	0	0	0	0	1.45807	0	0	0	0	0	0	0	0	0	0	0	1.47135	0	0	0	0	0	0	0	0	0	0	0	0	0	0	0	0	0	0	0	0	0	0	0	0
PWY-5272	abscisic acid glucose ester biosynthesis	0	0	0	0	0	0	0	0	0	0	0	0	0	0	0	0	0	0	0	0	0	0	0	0	0	0	0	0	0	0	0	0	0	0	0	0	0	0	0	0	0	0	0	0	0	0	0	0
PWY-5320	kaempferol glucoside biosynthesis (Arabidopsis)	0	0	0	0	0	0	2.70209	2.62866	2.72557	2.79545	3.41799	0	0	0	0	0	0	2.65744	1.99529	1.33852	1.96698	2.22424	0	0	0	0	0	0	1.52614	1.43224	1.33586	1.80419	2.28938	0	0	0	0	0	0	1.30676	0	2.60515	3.22488	3.30404	0	0	0	0
PWY-5321	quercetin glucoside biosynthesis (Arabidopsis)	0	0	0	0	0	0	1.62218	0	0	0	1.83916	0	1.70999	0	0	0	0	0	2.27465	1.36115	2.2506	0	0	0	0	0	0	0	0	0	0	0	0	0	0	0	0	0	0	0	0	0	1.5503	1.72612	0	0	0	0
PWY-5337	stachyose biosynthesis	1.80483	0	0	0	0	0	0	0	0	0	0	0	0	0	1.31945	1.4104	1.38132	1.46054	1.50056	1.43047	0	1.44544	1.44617	1.88415	0	1.69279	0	0	0	0	0	0	0	0	0	0	0	0	0	0	0	0	0	0	0	0	0	0
PWY-5340	sulfate activation for sulfonation	0	0	0	2.50791	3.275	3.45924	2.0318	1.99077	1.97351	1.86583	1.39948	0	0	0	1.64563	0	3.3991	3.71636	3.93402	3.63839	3.31265	1.35799	0	0	0	0	2.24512	3.0793	4.29743	4.17249	4.07558	1.5728	1.30456	0	0	0	0	0	0	0	1.33776	0	1.60548	1.36093	0	0	0	0
PWY-5381	pyridine nucleotide cycling (plants)	0	0	0	0	0	0	0	0	0	0	0	0	0	0	0	0	0	0	0	0	0	0	0	0	0	0	0	0	0	0	0	0	0	0	0	0	0	0	0	0	0	0	0	0	0	0	0	0
PWY-5386	methylglyoxal degradation I	0	0	0	0	0	0	0	0	0	0	0	0	0	0	0	0	0	0	0	0	0	0	0	0	0	0	0	0	0	0	0	0	0	0	0	0	0	0	0	0	0	0	0	0	0	0	0	0
PWY-5410	traumatin and (<i>Z</i>)-3-hexen-1-yl acetate biosynthesis	0	0	0	1.88309	1.37822	1.34365	1.66137	1.71076	1.59442	2.01879	2.29608	1.60201	1.63179	1.82128	1.3989	0	0	0	1.40892	0	0	2.36517	0	0	2.42672	2.70059	0	1.56226	1.4391	1.32385	1.71046	1.88616	1.87557	0	0	0	1.30161	1.4777	1.86802	2.18373	2.09222	0	1.80698	2.23113	0	0	0	0
PWY-5441	S-methylmethionine cycle	0	0	0	0	0	0	0	0	0	0	0	0	0	0	0	0	0	0	0	0	0	0	0	0	0	0	0	0	0	0	0	0	0	0	0	0	0	0	0	0	0	0	0	0	0	0	0	0
PWY-5453	methylglyoxal degradation III	0	0	1.86771	3.28868	3.90876	0	0	1.62707	0	0	0	0	0	0	0	0	0	0	0	0	0	0	0	0	0	0	1.61146	1.73017	0	0	0	0	0	0	0	0	0	0	0	0	0	0	0	0	0	0	0	0
PWY-5484	glycolysis II (from fructose-6P)	1.35499	0	0	0	0	1.33647	1.54435	1.45822	1.51597	1.4202	0	0	0	0	1.4078	2.0217	1.35622	1.60861	1.58808	1.59348	1.34652	0	1.55628	1.4567	0	0	0	0	0	0	0	0	0	0	0	0	0	0	0	0	0	0	0	0	0	0	0	0
PWY-5659	GDP-mannose biosynthesis	0	0	0	0	0	0	0	0	0	0	0	0	0	0	0	0	0	0	0	0	0	0	0	0	0	0	0	0	0	0	0	0	0	0	0	0	0	0	0	0	0	0	0	0	0	0	0	0
PWY-5661	GDP-glucose biosynthesis	0	0	0	0	0	0	0	0	0	0	0	0	0	0	0	0	0	0	0	0	0	0	0	0	0	0	0	0	0	0	0	0	0	0	0	0	0	0	0	0	0	0	0	0	0	0	0	0
PWY-5667	CDP-diacylglycerol biosynthesis I	0	0	0	0	0	0	0	0	0	0	0	0	1.44157	0	0	0	0	0	0	0	0	0	0	0	0	0	0	0	0	0	0	0	0	0	0	0	0	0	0	0	0	0	0	0	0	0	0	0
PWY-5670	epoxysqualene biosynthesis	0	0	0	0	0	0	0	0	0	0	0	0	0	0	0	0	0	0	0	0	0	0	0	0	0	0	0	0	0	0	0	0	0	0	0	0	0	0	0	0	0	0	0	0	0	0	0	0
PWY-5686	uridine-5-phosphate biosynthesis	0	0	0	0	0	0	0	0	0	0	0	0	0	0	0	0	0	0	0	0	0	0	0	0	0	0	0	0	0	0	0	0	0	0	0	0	0	0	0	0	0	0	0	0	0	0	0	0
PWY-5690	TCA cycle II (eukaryotic)	0	2.24118	1.89942	3.33597	3.04746	4.878	5.49209	4.28368	5.80984	3.16542	3.41209	0	2.93937	2.67115	3.18852	3.81884	4.62313	5.38469	4.97247	8.04256	6.67415	3.45244	0	2.04626	1.94935	0	2.82558	2.12459	1.4391	1.32385	0	2.10044	2.35366	0	0	0	0	0	0	0	0	0	0	2.82953	0	0	0	0
PWY-5723	Rubisco shunt	0	0	0	0	0	0	0	0	0	0	0	0	0	0	0	0	0	0	0	0	0	0	0	0	0	0	0	0	0	0	0	0	0	0	0	0	0	0	0	0	0	0	0	0	0	0	0	0
PWY-5754	4-hydroxybenzoate biosynthesis I (animals)	0	0	0	0	2.66797	1.41024	0	1.62225	1.73255	4.62725	5.23842	0	1.33953	0	2.05779	0	0	1.32404	2.00967	0	1.55987	1.5817	0	0	0	0	0	0	1.4391	1.32385	0	1.42606	1.77935	0	0	0	0	0	0	0	0	0	0	0	0	0	0	0
PWY-5788	IAA degradation V	0	0	0	1.44638	1.88359	1.52019	1.94886	2.18613	7.00427	2.99474	3.45017	0	0	0	0	0	0	0	0	0	0	1.47127	1.44617	1.89249	2.53715	3.37007	3.60445	4.48664	4.96412	4.8169	6.02448	7.45143	3.25829	0	0	0	0	0	0	2.34995	2.2628	2.21704	3.64647	0	0	0	0	0
PWY-5791	14-dihydroxy-2-naphthoate biosynthesis II (plants)	0	0	0	0	0	0	0	0	0	0	0	0	0	0	0	0	0	0	0	0	0	0	0	0	0	0	0	0	0	0	0	0	0	0	0	0	0	0	0	0	0	0	0	0	0	0	0	0
PWY-5805-ARA	nonaprenyl diphosphate biosynthesis III	0	0	0	0	0	0	0	0	0	1.5545	1.47084	0	0	0	0	0	0	0	0	0	0	1.352	0	0	0	0	0	0	0	0	0	0	0	0	0	0	0	0	0	0	0	0	0	1.42933	0	0	0	0
PWY-5807	heptaprenyl diphosphate biosynthesis	0	0	0	1.93364	1.90477	1.48835	1.61662	2.0334	1.80498	2.5382	2.37105	0	1.74955	0	0	1.43729	1.82643	1.81709	2.01824	2.03337	2.19461	2.29206	0	0	0	0	0	0	0	0	0	0	0	0	0	0	0	0	1.86802	1.9821	2.03106	1.96311	2.06896	2.41803	0	0	0	0
PWY-581	indole-3-acetate biosynthesis II	0	0	0	0	3.275	1.51492	2.0318	2.00342	2.03332	0	0	0	0	0	0	0	0	0	0	0	0	0	0	0	0	0	0	0	1.61628	1.54352	1.4627	1.88616	2.06516	0	0	0	0	0	0	0	0	0	0	0	0	0	0	0
PWY-5868	simple coumarins biosynthesis	0	0	2.02426	2.19212	5.54784	4.00657	6.30732	6.24161	8.5276	7.08942	4.44788	0	1.46005	3.17779	3.36668	2.0217	4.71677	5.38469	7.26746	5.45734	5.91563	7.06751	2.13496	3.24516	2.95636	3.55047	5.56581	4.33346	5.61538	5.46561	5.41701	5.77853	1.33451	0	0	0	0	0	0	0	0	0	0	0	0	0	0	0
PWY-5934	iron reduction and absorption	0	0	0	0	0	0	0	0	0	0	0	0	0	0	0	0	0	0	0	0	0	0	0	0	0	0	0	0	0	0	0	0	0	0	0	0	0	0	0	0	0	0	0	0	0	0	0	0
PWY-5936	xyloglucan biosynthesis	0	0	0	0	0	0	0	0	0	0	0	0	0	0	0	0	0	0	0	0	0	0	0	0	0	0	0	0	0	0	0	0	0	0	0	0	0	0	0	0	0	0	0	0	0	0	0	0
PWY-5947	lutein biosynthesis	0	0	0	0	0	0	0	0	0	0	0	0	0	0	0	0	0	0	0	0	0	0	0	0	0	0	0	0	0	0	0	0	0	0	0	0	0	0	0	0	0	0	0	0	0	0	0	0
PWY-5957	nicotianamine biosynthesis	0	0	0	0	0	1.63039	1.99644	2.30425	2.41306	2.38334	0	0	0	0	0	0	0	0	0	0	0	1.98676	0	0	0	0	0	0	0	0	0	0	0	0	0	0	0	0	0	0	0	0	0	0	0	0	0	0
PWY-5971	palmitate biosynthesis II (bacteria and plants)	0	0	0	0	0	0	0	0	0	0	1.81708	0	0	0	0	0	0	0	0	0	0	0	0	0	0	0	0	0	0	0	0	0	0	0	0	0	0	0	0	0	0	0	0	0	0	0	0	0
PWY-5995	linoleate biosynthesis I (plants)	0	0	0	0	0	0	0	0	0	0	0	0	0	0	0	0	0	0	0	0	0	0	0	0	0	0	0	0	0	0	0	0	0	0	0	0	0	0	0	0	0	0	0	0	0	0	0	0
PWY-601	glucosinolate biosynthesis from tryptophan	0	0	0	4.7445	7.85242	10.2558	12.7596	12.9356	12.9076	9.28678	6.41577	2.48261	2.58558	3.50796	3.18603	6.90979	5.69795	6.92658	7.54997	7.14653	9.00296	8.06342	0	0	4.24961	4.79468	7.97394	7.90342	10.8144	10.6894	10.5925	6.7168	7.70404	0	0	0	0	4.13974	4.03925	4.05939	4.82281	4.7259	5.80866	5.60454	0	0	0	0
PWY-6039	chlorogenic acid biosynthesis I	0	0	0	0	0	0	2.40337	1.43545	3.7411	1.7572	1.45155	0	0	0	0	0	2.16698	0	2.98423	1.89259	1.44129	4.3506	0	0	0	0	0	0	0	0	0	0	0	0	0	0	0	0	0	0	0	0	0	0	0	0	0	0
PWY-6051	246-trinitrotoluene degradation	1.36299	0	0	1.42999	0	1.32726	2.28789	2.59047	0	2.7564	0	1.45807	1.85799	1.95032	0	0	0	0	0	0	0	0	0	1.51085	2.42672	3.07545	3.05524	1.70776	1.93684	1.84055	1.75278	0	0	0	0	0	0	0	0	0	0	0	0	0	0	0	0	0
PWY-6118	glycerol-3-phosphate shuttle	0	0	0	0	0	0	0	0	0	0	0	0	0	0	0	0	0	0	0	0	0	0	0	0	0	0	0	0	0	0	0	0	0	0	0	0	0	0	0	0	0	0	0	0	0	0	0	0
PWY-6121	5-aminoimidazole ribonucleotide biosynthesis I	0	0	1.40479	2.19479	1.43553	2.22812	0	0	0	0	0	0	2.32786	0	2.79932	0	2.41285	0	0	0	0	0	0	0	0	0	0	0	0	0	0	0	0	0	0	0	0	0	0	0	0	0	0	0	0	0	0	0
PWY-6126	adenosine nucleotides <i>de novo</i> biosynthesis	0	0	0	0	0	0	0	0	0	0	0	0	0	0	0	0	0	0	0	0	0	0	0	0	0	0	0	0	0	0	0	0	0	0	0	0	0	0	0	0	0	0	0	0	0	0	0	0
PWY-6147	6-hydroxymethyl-dihydropterin diphosphate biosynthesis I	0	0	0	0	0	0	0	0	0	0	0	0	0	0	0	0	0	0	0	0	0	0	0	0	0	0	0	0	0	0	0	0	0	0	0	0	0	0	0	0	0	0	0	0	0	0	0	0
PWY-6163	chorismate biosynthesis from 3-dehydroquinate	0	0	0	0	0	0	0	0	0	0	0	0	0	0	0	0	0	0	0	0	0	0	0	0	0	0	0	0	0	0	0	0	0	0	0	0	0	0	0	0	0	0	0	0	0	0	0	0
PWY-621	sucrose degradation III	0	0	0	0	0	0	0	0	0	2.20725	0	0	0	0	0	0	0	0	0	0	0	0	0	0	0	0	0	0	0	0	0	0	0	0	0	0	0	0	0	0	0	0	0	0	0	0	0	0
PWY-622	starch biosynthesis	1.78526	0	0	0	0	0	0	0	0	1.36423	0	3.78925	0	0	0	0	0	0	0	0	0	0	1.84999	1.76284	0	0	0	0	0	0	0	0	0	0	0	0	0	0	0	0	0	0	0	0	0	0	0	0
PWY-6317	galactose degradation I (Leloir pathway)	0	0	0	0	0	0	1.3499	1.41238	1.35862	1.63357	0	0	0	0	0	0	0	0	1.76522	0	0	0	0	0	0	0	0	0	0	1.66285	1.58233	1.69441	0	0	0	0	0	0	0	0	0	0	0	0	0	0	0	0
PWY-6320	phaselate biosynthesis	0	0	0	0	3.97955	2.1378	4.32941	3.83471	6.26194	4.38924	4.63649	0	0	2.03371	1.83034	0	2.73659	3.27294	5.12681	3.12857	3.62576	4.08749	1.55628	2.10773	2.03201	2.36032	3.77946	4.59082	5.91549	5.76059	5.69364	6.10477	1.44712	0	0	0	0	0	0	0	0	0	0	0	0	0	0	0
PWY-6351	D-<i>myo</i>-inositol (145)-trisphosphate biosynthesis	0	0	0	0	0	0	0	0	0	0	0	0	0	0	0	0	0	0	0	0	0	0	0	0	0	0	0	0	0	0	0	0	0	0	0	0	0	0	0	0	0	0	0	0	0	0	0	0
PWY-6352	3-phosphoinositide biosynthesis	0	0	0	0	0	0	0	0	0	0	0	0	0	0	0	0	0	0	0	0	0	0	0	0	0	0	0	0	0	0	0	0	0	0	0	0	0	0	0	0	0	0	0	0	0	0	0	0
PWY-6362	1D-<i>myo</i>-inositol hexakisphosphate biosynthesis II (mammalian)	0	0	0	1.3939	0	1.43162	1.71397	1.9209	1.63976	0	0	0	0	0	2.07026	1.60725	0	1.80093	0	0	2.2506	0	0	0	0	0	0	0	0	0	0	0	0	0	0	0	0	0	0	0	0	0	0	0	0	0	0	0
PWY-6363	D-<i>myo</i>-inositol (145)-trisphosphate degradation	0	0	0	0	0	0	0	0	0	0	0	0	0	0	0	0	0	0	0	0	0	0	0	0	0	0	0	0	0	0	0	0	0	0	0	0	0	0	0	0	0	0	0	0	0	0	0	0
PWY-6435	4-hydroxybenzoate biosynthesis V	0	0	0	0	2.66797	1.41024	0	1.62225	1.73255	4.62725	5.23842	0	1.33953	0	2.05779	0	0	1.32404	2.00967	0	1.55987	1.5817	0	0	0	0	0	0	1.4391	1.32385	0	1.42606	1.77935	0	0	0	0	0	0	0	0	0	0	0	0	0	0	0
PWY-6475	<i>trans</i>-lycopene biosynthesis II (plants)	0	0	2.09116	1.46744	2.05145	2.0546	0	0	0	0	0	0	1.80347	1.40012	0	2.48244	0	0	0	0	0	0	0	0	0	0	0	0	0	0	0	0	0	0	0	0	0	0	0	0	0	0	0	0	0	0	0	0
PWY-6527	stachyose degradation	0	0	0	0	0	0	0	0	0	1.32824	0	0	0	0	0	0	0	0	1.39785	0	0	0	0	0	0	0	0	0	0	1.31334	0	1.42606	0	0	0	0	0	0	0	0	0	0	0	0	0	0	0	0
PWY-6549	glutamine biosynthesis III	0	0	2.9787	4.76397	4.81859	6.93069	5.98626	4.62897	6.29727	3.4534	3.66181	0	2.18216	1.73411	2.41229	3.72524	5.08261	5.65047	5.39233	6.55039	5.11006	3.55185	0	0	0	0	0	1.70776	1.5931	1.51833	1.42925	2.30998	2.53288	0	0	0	0	0	0	0	0	0	0	1.87314	0	0	0	0
PWY-6554	1D-<i>myo</i>-inositol hexakisphosphate biosynthesis V (from Ins(134)P3)	0	0	0	0	0	1.55158	1.96255	2.14271	1.87628	0	0	0	0	0	0	1.76094	0	2.06184	0	0	2.52109	0	0	0	0	0	0	0	0	0	0	0	0	0	0	0	0	0	0	0	0	0	0	0	0	0	0	0
PWY-6596	adenosine nucleotides degradation I	0	0	0	0	0	0	0	0	0	0	0	0	0	0	0	0	0	1.46253	0	1.66441	1.76534	0	0	0	0	0	0	0	0	0	0	0	0	0	0	0	0	0	0	0	0	0	0	0	0	0	0	0
PWY-6605	adenine and adenosine salvage II	0	0	0	0	0	0	0	0	0	0	0	0	0	0	0	0	0	0	0	0	0	0	0	0	0	0	0	0	0	0	0	0	0	0	0	0	0	0	0	0	0	0	0	0	0	0	0	0
PWY66-162	ethanol degradation IV	0	0	0	0	0	0	0	0	0	0	0	0	0	0	0	0	0	0	0	0	0	0	0	0	0	0	0	0	0	0	0	0	0	0	0	0	0	0	0	0	0	0	0	0	0	0	0	0
PWY66-21	ethanol degradation II	0	0	0	0	0	0	0	0	0	0	0	0	0	0	0	0	0	0	0	0	0	0	0	0	0	0	0	0	0	0	0	0	0	0	0	0	0	0	0	0	0	0	0	0	0	0	0	0
PWY-6717	(14)-&beta;-xylan degradation	0	0	0	0	0	0	0	0	0	0	1.34221	0	0	0	0	0	0	0	0	0	0	0	0	0	0	0	0	0	0	0	0	0	0	0	0	0	0	0	0	0	0	0	0	0	0	0	0	0
PWY-6724	starch degradation II	0	0	4.74128	5.48223	6.79283	7.23867	7.70614	7.94956	8.23099	8.45703	8.18596	0	1.46005	3.90315	5.20896	5.73469	6.78476	7.04918	7.91068	7.82434	7.9464	8.37713	1.84999	1.76284	2.95636	5.04733	4.95042	5.9211	7.00822	6.88328	6.78637	9.0635	8.76247	0	0	0	0	5.89002	6.43839	6.43839	7.00696	6.91005	6.68157	7.22256	0	0	0	0
PWY-6733	sporopollenin precursor biosynthesis	0	0	0	0	3.64742	3.58037	3.73616	3.68771	4.02661	3.61595	1.58417	0	1.78814	0	1.48737	3.50914	3.54434	3.95972	3.77381	3.71651	4.65367	3.54487	0	0	0	0	0	0	0	2.89715	2.82372	2.42003	0	0	0	0	0	0	1.91083	2.03598	2.44704	2.38792	3.85883	4.34751	0	0	0	0
PWY-6745	phytochelatins biosynthesis	0	0	0	0	0	0	0	0	0	0	0	0	0	0	0	0	0	0	0	0	0	0	0	0	0	0	0	0	0	0	0	0	0	0	0	0	0	0	0	0	0	0	0	0	0	0	0	0
PWY-6754	<i>S</i>-methyl-5-thioadenosine degradation I	0	0	0	0	1.3104	0	0	0	0	0	0	0	0	1.58911	0	0	0	0	0	0	0	0	0	0	0	0	0	0	0	0	0	0	0	0	0	0	0	0	0	0	0	0	0	0	0	0	0	0
PWY-6786	detoxification of reactive carbonyls in chloroplasts	0	0	1.46966	2.81367	3.41135	2.09947	3.03698	1.39598	0	1.50528	1.81135	0	0	0	1.77694	0	0	2.33905	1.75702	1.60998	0	1.54882	0	0	0	0	1.35133	1.54394	0	0	0	0	0	0	0	0	0	0	0	0	0	0	0	0	0	0	0	0
PWY-6787	flavonoid biosynthesis (in equisetum)	0	0	0	3.91319	4.2635	5.22152	5.27507	2.45909	4.95523	2.30419	5.54837	0	0	0	1.8471	2.24008	4.40758	4.7311	4.74738	4.59788	4.54917	4.15834	0	0	1.35399	1.76887	2.71564	4.91235	4.97362	2.66994	2.59475	2.21242	1.95969	0	0	0	0	0	2.04106	2.18373	2.09222	2.37991	2.1723	2.35525	0	0	0	0
PWY-6792	scopoletin biosynthesis	0	0	0	0	0	0	0	0	0	0	0	0	0	0	0	0	0	0	0	0	0	0	0	0	0	0	0	0	0	0	0	0	0	0	0	0	0	0	0	0	0	0	0	0	0	0	0	0
PWY-6803	phosphatidylcholine acyl editing	0	0	0	0	0	0	0	0	0	0	0	0	0	0	0	0	0	0	0	0	0	0	0	0	0	0	0	0	0	0	0	0	0	0	0	0	0	0	0	0	0	0	0	0	0	0	0	0
PWY-6823	molybdenum cofactor biosynthesis	0	0	0	0	0	0	0	0	0	0	0	0	0	0	0	0	0	0	0	0	0	0	0	0	0	0	0	0	0	0	0	0	0	0	0	0	0	0	0	0	0	0	0	0	0	0	0	0
PWY-6837	fatty acid beta-oxidation V (unsaturated odd number di-isomerase-dependent)	0	0	0	0	0	0	0	0	0	0	0	0	0	0	0	0	0	0	0	0	0	0	0	0	0	0	0	0	0	0	0	0	0	0	0	0	0	0	0	0	0	0	0	0	0	0	0	0
PWY-6842	glutathione-mediated detoxification II	0	0	0	0	0	0	1.45143	2.06137	2.02639	0	0	0	0	0	0	0	0	0	0	0	0	0	0	0	0	0	0	0	0	0	0	0	0	0	0	0	0	0	0	0	0	0	0	0	0	0	0	0
PWY-6859	<i>all-trans</i>-farnesol biosynthesis	0	0	0	0	0	0	0	0	0	0	0	0	0	0	0	0	0	0	0	0	0	0	0	0	0	0	0	0	0	0	0	0	0	0	0	0	0	0	0	0	0	0	0	0	0	0	0	0
PWY-6922	<i>L-N<sup>&delta;</sup></i>-acetylornithine biosynthesis	0	0	2.09802	0	0	0	0	0	0	0	0	0	0	0	0	0	0	0	0	0	0	0	0	1.51085	2.42672	2.89991	0	0	0	0	0	0	0	0	0	0	0	0	0	0	0	0	0	0	0	0	0	0
PWY-6927	chlorophyll <i>a</i> degradation II	0	0	0	0	0	0	0	0	0	0	0	0	0	0	0	0	0	0	0	0	0	0	0	0	0	0	0	0	0	0	0	0	0	0	0	0	0	0	1.78763	0	0	0	0	0	0	0	0	0
PWY-6936	seleno-amino acid biosynthesis	0	0	0	0	0	0	0	0	0	0	0	0	0	0	0	0	0	0	0	0	0	0	0	0	0	0	0	0	0	0	0	0	0	0	0	0	0	0	0	0	0	0	0	0	0	0	0	0
PWY-695	abscisic acid biosynthesis	0	0	0	0	0	0	0	0	0	0	0	0	0	0	0	0	0	0	0	0	0	0	0	0	0	0	0	0	0	0	0	0	0	0	0	0	0	0	0	0	0	0	0	0	0	0	0	0
PWY-6963	ammonia assimilation cycle I	0	0	0	0	0	0	0	0	0	0	0	0	0	0	0	0	0	0	0	0	0	0	0	0	0	0	0	0	0	0	0	0	0	0	0	0	0	0	0	0	0	0	0	0	0	0	0	0
PWY-6964	ammonia assimilation cycle II	0	0	0	0	0	0	0	0	0	0	0	0	0	0	0	0	0	0	0	0	0	0	0	0	0	0	0	0	0	0	0	0	0	0	0	0	0	0	0	0	0	0	0	0	0	0	0	0
PWY-699	brassinosteroid biosynthesis I	0	0	0	0	0	0	0	0	0	1.32824	0	0	0	0	0	0	0	0	0	0	0	0	0	0	0	0	0	0	0	0	0	0	0	0	0	0	0	0	0	0	0	0	0	0	0	0	0	0
PWY-702	methionine biosynthesis II	0	0	0	0	0	0	0	0	1.44026	0	0	0	0	0	0	0	0	0	0	0	0	0	0	0	0	0	0	1.55405	1.42999	1.31334	0	0	0	0	0	0	0	0	0	0	0	0	0	0	0	0	0	0
PWY-7036	very long chain fatty acid biosynthesis II	0	0	0	0	1.33945	0	0	1.64872	1.56318	0	1.54263	0	0	0	0	0	0	0	0	0	1.89671	0	0	0	0	0	0	0	0	0	0	0	0	0	0	0	0	0	0	0	0	0	0	0	0	0	0	0
PWY-7039	phosphatidate metabolism as a signaling molecule	0	0	0	0	0	0	0	0	0	0	0	0	0	0	0	0	0	0	0	0	0	0	0	0	0	0	0	0	0	0	0	0	0	0	0	0	0	0	0	0	0	0	0	0	0	0	0	0
PWY-7047	malate-oxaloacetate shuttle I	0	0	0	0	0	0	0	0	0	0	0	0	0	0	0	0	0	0	0	0	0	0	0	0	0	0	0	0	0	0	0	0	0	0	0	0	0	0	0	0	0	0	0	0	0	0	0	0
PWY-7060	ornithine-citrulline shuttle	0	0	0	0	0	0	0	0	0	0	0	0	0	0	0	0	0	0	0	0	0	0	0	0	0	0	0	0	0	0	0	0	0	0	0	0	0	0	0	0	0	0	0	0	0	0	0	0
PWY-7061	glutamate-glutamine shuttle	0	0	0	0	0	0	0	0	0	0	0	0	0	0	0	0	0	0	0	0	0	0	0	0	0	0	0	0	0	0	0	0	0	0	0	0	0	0	0	0	0	0	0	0	0	0	0	0
PWY-735	jasmonic acid biosynthesis	1.31889	0	1.34104	2.08236	2.54546	3.30019	3.84912	3.28956	3.62906	3.73845	4.28441	1.45807	1.80347	0	0	3.44295	1.63339	2.55469	2.60452	2.48433	2.42126	2.95194	1.55628	0	1.812	1.56896	2.52036	3.55708	3.46642	3.35672	3.28878	3.7441	4.12168	0	0	0	1.56426	1.88824	2.68527	4.05939	3.93445	3.96248	4.11044	3.98338	0	0	0	0
PWY-762	phospholipid desaturation	0	0	0	0	0	0	0	0	0	0	0	0	0	0	0	0	0	0	0	0	0	0	0	0	0	0	0	0	0	0	0	0	0	0	0	0	0	0	0	0	0	0	0	0	0	0	0	0
PWY-882	ascorbate biosynthesis I (L-galactose pathway)	0	0	0	0	0	0	0	0	0	0	0	0	0	0	0	0	0	0	0	0	0	0	0	0	0	0	0	0	0	0	0	0	0	0	0	0	0	0	0	0	0	0	0	0	0	0	0	0
PWY-922	mevalonate pathway I	0	0	0	0	0	0	0	0	0	0	2.23517	0	0	0	0	0	0	0	1.34901	0	1.33078	0	0	0	0	0	0	0	0	0	0	0	0	0	0	0	0	0	0	0	0	0	0	0	0	0	0	0
PWYQT-4432	glutathione degradation	0	0	0	0	0	0	0	0	0	0	0	0	0	0	0	0	0	0	0	0	0	0	0	0	0	0	0	0	0	0	0	0	0	0	0	0	0	0	0	0	0	0	0	0	0	0	0	0
PWYQT-4436	UDP-galactose biosynthesis	0	0	0	1.33083	1.36614	1.34106	1.50921	1.59173	1.54022	1.80701	0	0	0	0	0	0	1.40184	1.38911	1.96131	0	1.40928	0	0	0	0	0	0	0	1.3383	1.84055	1.75278	1.88616	0	0	0	0	0	0	0	0	0	0	0	0	0	0	0	0
PWYQT-4437	UDP-glucose biosynthesis (from glucose 6-phosphate)	0	0	0	0	0	0	0	0	0	0	0	0	0	0	0	0	0	0	0	0	0	0	0	0	0	0	0	0	0	0	0	0	0	0	0	0	0	0	0	0	0	0	0	0	0	0	0	0
PWYQT-4438	UDP-glucose biosynthesis (from sucrose)	0	0	0	0	0	0	0	0	0	0	0	0	0	0	0	0	0	0	0	0	0	0	0	0	0	0	0	0	0	0	0	0	0	0	0	0	0	0	0	0	0	0	0	0	0	0	0	0
PWYQT-4445	pyrimidine salvage pathway	0	0	0	0	0	0	0	0	0	0	0	0	0	0	0	0	0	0	0	0	0	0	0	0	0	0	0	0	0	0	0	0	0	0	0	0	0	0	0	0	0	0	0	0	0	0	0	0
PWYQT-4449	polyisoprenoid biosynthesis	0	0	0	1.70022	1.66225	0	1.37526	1.75328	1.57771	2.30419	2.14926	0	0	0	0	0	1.6015	1.56432	1.7588	1.78177	1.91855	2.06059	0	0	0	0	0	0	0	0	0	0	0	0	0	0	0	0	1.71444	1.72274	1.74497	1.67609	1.80698	2.20722	0	0	0	0
PWYQT-4450	aliphatic glucosinolate biosynthesis side chain elongation cycle	0	0	1.89942	0	1.94498	2.66072	2.81122	2.72621	2.73203	2.48022	2.52157	0	0	0	0	0	0	0	1.556	0	0	2.32114	0	0	0	0	0	3.0793	3.02329	2.92391	2.85113	2.4443	2.18602	0	0	0	0	0	0	0	0	2.04647	2.4443	0	0	0	0	0
PWYQT-4470	&gamma;-glutamyl cycle (plant pathway)	0	0	0	0	0	0	0	0	0	0	0	0	0	0	0	0	0	0	0	0	0	0	0	0	0	0	0	0	0	0	0	0	0	0	0	0	0	0	0	0	0	0	0	0	0	0	0	0
PWYQT-4471	glucosinolate biosynthesis from dihomomethionine	0	0	0	1.77379	4.29493	5.48029	6.92737	6.92723	7.02414	6.7427	4.95514	0	0	2.29621	1.88049	5.49428	4.43026	5.02664	5.44058	5.5211	6.52508	5.7012	0	0	0	1.40083	2.92995	4.14006	5.85515	5.70218	5.6333	1.43252	0	0	0	0	0	0	0	2.43918	3.03111	2.9342	3.64647	3.30404	0	0	0	0
PWYQT-4472	glucosinolate biosynthesis from trihomomethionine	0	0	0	2.19212	5.00627	6.21454	7.61676	7.66245	7.7136	7.40281	4.3144	0	0	3.16558	2.52394	6.51374	5.1389	5.73972	6.11275	6.22337	7.23587	6.41531	0	0	1.94731	2.01434	3.60445	4.81114	6.54096	6.37463	6.27772	1.69346	1.54743	0	0	0	0	1.6467	1.74122	2.93469	3.42479	3.32788	4.11044	3.7125	0	0	0	0
PWYQT-4473	glucosinolate biosynthesis from tetrahomomethionine	0	0	0	2.32761	5.16813	6.39035	7.80854	7.80849	7.9054	7.6166	4.44788	0	0	3.35765	2.74767	6.82903	5.31435	5.90201	6.33488	6.36922	7.41186	6.62902	0	0	2.08614	2.20152	3.77946	4.99738	6.70345	6.57851	6.4816	1.78054	1.64487	0	0	0	0	1.77653	1.86802	3.04818	3.54949	3.45258	4.21756	3.83734	0	0	0	0
PWYQT-4474	glucosinolate biosynthesis from pentahomomethionine	0	0	0	2.19212	5.00627	6.21454	7.61676	7.66245	7.7136	7.40281	4.3144	0	0	3.16558	2.52394	6.51374	5.1389	5.73972	6.11275	6.22337	7.23587	6.41531	0	0	1.94731	2.01434	3.60445	4.81114	6.54096	6.37463	6.27772	1.69346	1.54743	0	0	0	0	1.6467	1.74122	2.93469	3.42479	3.32788	4.11044	3.7125	0	0	0	0
PWYQT-4475	glucosinolate biosynthesis from hexahomomethionine	0	0	0	1.97365	4.63562	5.81726	7.22699	7.26468	7.36159	7.06056	4.04424	0	0	2.7423	2.11845	5.95075	4.75997	5.3682	5.7502	5.82599	6.85587	6.01109	0	0	1.56313	1.65266	3.23433	4.45223	6.16906	6.01194	5.94721	1.53871	1.37557	0	0	0	0	1.43569	1.47787	2.65576	3.23346	3.16138	3.85883	3.50664	0	0	0	0
PWYQT-4477	indole glucosinolate breakdown (active in intact plant cell)	0	0	0	0	1.5601	1.43031	1.46302	4.93762	4.69452	5.0836	2.35846	1.47569	0	1.37522	1.49444	1.64202	1.67296	1.85658	1.83927	1.60998	1.58102	1.9076	1.44617	2.10452	0	0	0	1.37372	1.83236	1.73486	1.65533	2.9475	2.64647	0	0	0	1.56426	1.86905	2.34561	3.16464	3.23346	3.16138	3.02005	0	0	0	0	0
PWYQT-4481	TCA cycle variation V (plant)	0	2.56253	2.37201	3.23124	4.17646	4.81872	5.41783	4.22379	5.73534	3.12122	3.36299	0	2.79795	4.19066	3.409	4.49042	6.09766	6.38811	6.4895	7.98004	6.6014	3.4148	0	3.24516	2.95636	2.26693	2.72954	2.06702	1.40776	1.30271	0	2.05737	2.31405	0	0	0	0	0	0	0	0	0	0	2.732	0	0	0	0
PYRIDNUCSYN-PWY	NAD biosynthesis I (from aspartate)	0	0	0	0	0	0	0	0	0	0	0	0	0	0	0	0	0	0	0	0	0	0	0	0	0	0	0	0	0	0	0	0	0	0	0	0	0	0	0	0	0	0	0	0	0	0	0	0
RIBOSYN2-PWY	flavin biosynthesis I (bacteria and plants)	0	0	0	0	0	0	2.27082	0	0	0	0	0	0	0	0	2.09095	2.03786	0	0	2.85534	0	0	0	0	0	0	0	0	0	0	0	0	0	0	0	0	0	0	0	0	0	0	0	0	0	0	0	0
SUCSYN-PWY	sucrose biosynthesis	1.62052	2.12943	1.87644	2.09097	1.5601	1.65504	1.90156	1.78846	1.90346	1.75606	0	0	1.84944	1.81514	1.89349	2.50775	1.68804	1.92112	1.92627	1.89259	1.6652	0	2.44608	2.25419	2.03201	0	0	0	0	0	0	0	0	0	0	0	0	0	0	0	0	0	0	0	0	0	0	0
SULFMETII-PWY	sulfate reduction II (assimilatory)	0	0	1.40239	1.97885	3.10474	4.70895	4.66414	5.23852	5.57847	5.29756	5.06908	0	0	2.01112	2.76097	3.8399	1.76223	5.82124	4.85501	2.93138	5.51383	5.10931	0	0	1.94731	2.01434	2.90519	3.91451	3.81097	4.80933	4.73361	5.37011	4.90938	0	0	0	1.56426	1.98419	3.77506	4.05939	4.03126	4.08048	4.81255	4.73329	0	0	0	0
TRESYN-PWY	trehalose biosynthesis I	0	0	0	0	0	0	0	0	0	0	0	0	0	0	0	0	0	0	0	0	0	0	0	0	0	0	0	0	0	0	0	0	0	0	0	0	0	0	0	0	0	0	0	0	0	0	0	0
TRIGLSYN-PWY	triacylglycerol biosynthesis	0	0	0	0	0	0	0	0	0	0	0	0	0	0	0	0	0	0	0	0	0	0	0	0	0	0	0	0	0	0	0	0	0	0	0	0	0	0	0	0	0	0	0	0	0	0	0	0
TRPSYN-PWY	tryptophan biosynthesis	1.64636	1.97778	2.61982	3.567	3.72804	6.62208	7.10503	7.25105	7.38575	7.50746	7.69568	0	1.61626	2.18415	2.76094	1.95813	5.7661	5.10456	5.58481	2.41527	5.85996	6.19056	0	1.88415	2.77606	3.34306	3.77946	5.32636	6.16906	6.01194	5.94721	7.69573	7.3947	0	0	0	0	4.99052	6.94329	7.18524	7.0603	7.05436	6.8024	7.22256	0	0	0	0
TYRFUMCAT-PWY	tyrosine degradation I	0	0	0	0	1.38467	1.6277	1.77267	2.13888	2.28717	2.25299	2.78118	0	0	0	0	0	0	0	0	0	0	0	0	0	0	0	0	0	1.4391	1.77509	1.69591	1.99189	2.38327	0	0	0	0	0	0	0	0	2.21704	2.55937	2.86833	0	0	0	0
UDPNACETYLGALSYN-PWY	UDP-<i>N</i>-acetyl-D-glucosamine biosynthesis II	0	0	0	0	0	0	0	0	0	0	0	0	0	0	0	0	0	0	0	0	0	0	0	0	0	0	0	0	0	0	0	0	0	0	0	0	0	0	0	0	0	0	0	0	0	0	0	0
VALDEG-PWY	valine degradation I	0	0	0	0	0	0	3.12642	3.22037	0	3.72752	4.20419	0	0	0	0	1.79887	1.96359	2.8195	2.46406	2.29681	3.887	1.4832	0	0	0	0	0	1.62758	3.39062	3.28041	3.21153	1.42606	1.37557	0	0	0	0	0	0	0	0	0	0	0	0	0	0	0
VALSYN-PWY	valine biosynthesis	0	0	0	0	0	0	0	0	0	0	0	0	0	0	0	0	0	0	0	0	0	0	0	0	0	0	0	0	0	0	0	0	0	0	0	0	0	0	0	0	0	0	0	0	0	0	0	0
[truncated: 21 more columns]
