# Supplementary material for: Utility and Limitations of Using Gene Expression Data to Identify Functional Associations
Source: PLoS Comput Biol. 2016 Dec 9;12(12):e1005244. doi: 10.1371/journal.pcbi.1005244 (PMC5147789; doi:10.1371/journal.pcbi.1005244)
Supplement: S5 Table — (XLSX) [file pcbi.1005244.s011.xlsx]

## Sheet: Sheet5
Supplemental Table 5 -Statistics for comparisons of leucine levels
Column A: Samples used in comparison, Column B: P values resulting from mann-whitney test from comparion of leucine levels of pathway gene mutants with the leucine levels of the WT or mutants of the genes given in Column A, Column C:P values resultinf from mann-whitney test from comparion of leucine levels of WT control plants with the leucine levels of the mutants of the genes given in Column A,…
Sample	Pathway	WT	Random
Pathway	NA	0.03479	0.05
WT	0.03479	NA	0.08626
Random	0.05	0.08626	NA
k50	0.13	0.09717	0.2276
k100	0.16	0.1161	0.2433
k200	0.5	0.1869	0.25
k300	0.56	0.06869	0.117
k400	0.5	0.1869	0.2504
k500	0.56	0.06869	0.117
k1000	NA	NA	NA
k2000	NA	NA	NA
akk50	0.18	0.03878	0.1149
akk100	0.095	0.5811	0.6525
akk200	0.27	0.204	0.2614
akk300	0.5	0.1869	0.2504
akk400	0.56	0.05287	0.09147
akk500	0.39	0.0433	0.1028
akk1000	0.25	0.9127	0.8744
akk2000	NA	NA	NA
hward50	0.083	0.2139	0.477
hward100	0.21	0.008076	0.05913
hward200	0.2	0.04246	0.1929
hward300	0.625	0.1136	0.1565
hward400	0.625	0.1136	0.1565
hward500	0.625	0.1136	0.1565
have2000	0.375	0.4	0.5104
c500	0.183	0.1234	0.2901
c1000	0.192	0.6122	0.6808
c2000	0.5	0.1869	0.2504
onlyonce	0.067	0.5035	0.686
morethanonce	0.143	0.008531	0.06261
